# Supplementary material for: Identification of stromal ColXα1 and tumor-infiltrating lymphocytes as putative predictive markers of neoadjuvant therapy in estrogen receptor-positive/HER2-positive breast cancer
Source: BMC Cancer. 2016 Apr 18;16:274. doi: 10.1186/s12885-016-2302-5 (PMC4835834; doi:10.1186/s12885-016-2302-5)
Supplement: Additional file 1: Table S1. — Patient characteristics. x indicates the case was included for the assay. (XLSX 44 kb) [file 12885_2016_2302_MOESM1_ESM.xlsx]

## Sheet: Sheet1
Table S1. Patient characteristics.
ID	Microarray	Col10a1 IHC	Stroma, TIL, Histology	Response	PostStage	NodalStatus	RCB	PreGrade	PreStage	tTIL	StromaScore	txNeoadj
1	x	x	x	B	T2	25/33	III - 4.071	2	T2N1	5	2	TCH
2	x		x	G	Tis (1mm)	0/2	0	3	T1cN0	80	0	TCH
3	x	x	x	B	T3	5/32 (14mm)	III - 4.099	3	T3N1	10	2	TCH
4	x		x	B	T1b	0/1	II-1.841	3	T2N0	10	2	TCH
5	x	x	x	G	T0	3/14(2.2mm)	I - 1.319	3	T2N1	40	1	ACTH
6	x	x	x	B	T1c	1/15(2.1mm)	III - 3.737	2	T2N1	10	2	TCH
7	x	x	x	G	T1a	0/3; 0/11	I - 1.24	3	T2N1	30	1	TCH
8	x	x	x	B	T2	5/11 (15mm)	III	3	T3N1	0	2	TCH
9	x	x	x	B	T1c	0/3	II	3	T3N0	5	2	Anastrozole + H
10	x	x	x	G	T1a	0/4	I	2	T4N1	10	1	TCH
11	x	x	x	G	T1a	0/5	I-1.308	3	T2N0	70	1	TCH
12		x	x	B	T1a	2015-01-19	II-2.21	3	T2N1	50	1	ACTH
13		x	x	B	T1b	0/13	II-1.401	3	T2N1	20	2	ACTH
14		x	x	B	T1c	1/19(7mm)	III-3.519	2	T3N1	5	2	ACTH
15		x	x	B	T1c	5/26(10mm)	III-3.915	3	T2N1	60	2	ACT (no H)
16		x	x	B	T2	5/18 (18mm)	III-4.039	2	T3N1	5	2	TCH
17		x	x	B	T1c	0/3	III	2	T1cN0	5	1	TCH+Pertuzumab
18		x	x	B	T1c	0/2	III	3	T2N1	25	2	not known
19		x	x	B	T1b	0/4		2	T2N0	0	2	TCH
20		x	x	G	Tis	0/5(itc)	I-1.308	3	T1cN1	35	1	TCH
21		x	x	G	T1a	0/12	I	3	T3N1	50	1	TCH
22		x	x	B	T1c	13/21	III	3	T3N1	25	2	ACTH
23		x	x	G	T0	0/21	0	2	T2N1	60	1	ACTH
24		x	x	B	T1c	0/6	III	3	T1cN1	70	1	TCH
25		x	x	B	T2	N0	III	2	T2N1	50	2	ACTH
26		x	x	G	T1a	Nmic(0.8mm	II	2	T2N1	80	2	ACTH
27		x	x	G	T1mic	N0	I	3	T2N0	30	2	ACTH
28		x	x	B	T3	N1	III	3	T2N1	20	2	TCH
29		x	x	G	T0	N0	0	2	T2N1	80	2	ACTH
30		x	x	G	Tis	N0	0	2	T3N0	20	1	TCH
31		x	x	B	T2	N2	III	2	T2N1	50	2	ACTH
32		x	x	B	T1c	N1(3mm)	III	2	T2N1	15	2	ACTH
33		x	x	B	T1c	0/7	III	3	T1cN0	20	1	TCH
34		x	x	B	T1c	0/2	III	3	T2N0	15	1	TCH
35		x	x	B	T1c	2/3 (5.5mm)	III	2	T3N1	5	1	ACTH and pertuzumab
36		x	x	B	T2	1/3(1.7mm)	III	3	T2N1	15	2	ACTH
37		x	x	B	T1b (9mm)	0/8	II	3	T1cN1	0	2	TCH
38		x	x	G	Tis	0/9	0	3	T1cN0	60	1	ACTH
39		x	x	G	T0	0/8	0	3	T2N1	10	0	TCH
40		x	x	G	Tis	0/15(0.2mm)	I-0.761	3	T2N1	60	1	TCH
41		x	x	G	Tis	2/17(3mm)	I-1.326	3	T2N1	60	1	ACTH
42		x	x	B	T1c	3/19 (mic)	III	3	T1cN1	10	2	ACTH
43		x	x	B	T2		III	3	T3N0	5	1	ACTH
44		x	x	B	T2	2/2	III	2	T2N1	5	1	not known
45		x	x	G	T0		0	3	T2N0	60	1	not known
46		x	x	B	T2	0/3	III	2	T2N0	10	2	TCH+Pertuzumab
47		x	x	B	T1c	2/13(12mm)	III	2	T2N1	20	1	ACTH
48		x	x	B	T1b	1/8(2mm)	II	3	T3N1	50	1	ACTH
49		x	x	G	Tis		0	2	T4N1	15	2	ACTH
50		x	x	B	T2	0/2	III	2	T2N0	15	1	ACTH
51		x	x	B	T1c	4/15	III	3	T4N1	20	2	TCH
52		x	x	G	Tis	0/2	0	3	T2N0	85	0	TCH
53			x	B	T2	4/26	III	3	T3N1	0	2	not known
54			x	B	T1c	7/17	III-3.551	3	T3N1	50	1	TCH
55			x	B	T1b	1/3 (3mm)	II	3	T3N0M1	10	2	TCH
56			x	G	T0	0/16	0	3	T4N1	25	1	ACTH BrUOC211B
57			x	G	Tis	0/3	0	3	T2N0	20	1	ACTH BrUOC211B
58			x	B	T3	0/6 (itc)	III	2	T3N1	20	1	ACTH BrUOC211B
59			x	G	T1a	1/8, 1.9MM	I	3	T2N0	70	0	TCH
60			x	B	T1b	0/11	II	2	T2N1M1	5	1	TCH
61			x	B	T3	7/7	III	3	T4N1	15	1	TCH+Pertuzumab
62			x	G	Tis	2/13 4MM	I	3	T2N1	70	1	ACTH
63			x	G	T1a	0/8	I	3	T2N1	50	1	TCH
64			x	B	T2	N/A	III	3	T4N0	10	1	TCH
65			x	G	T1b	0/7	I	3	T2N1	90	0	TCH
66			x	B	T1b	0/4	II	2	T2N0	10	1	TCH
67			x	B	T4	n/a	III	3	T4N0	20	1	Anastrozole + H
68			x	G	Tis	0/7	0	2	T2N0	50	1	ACTH
69			x	G			0	3	T2N1	50	1	ACTH+ pertuzumab
70			x	G	T1a	1/14(1mm)	I	3	T2N1	60	1	not known
71			x	B	T1a	1/18(2mm)	II - 2.072	3	T2N1	60	2	ACTH
72			x	G	T0	0/3	0	3	T2N0	80	0	ACTH
73			x	B	T1c	1/5, 1.5MM	III	3	T1cNx	15	1	TCH
74			x	G	T1a	0/20(itc)	I	2	T2N1	60	1	ACTH
