# Supplementary material for: Identification of stromal ColXα1 and tumor-infiltrating lymphocytes as putative predictive markers of neoadjuvant therapy in estrogen receptor-positive/HER2-positive breast cancer
Source: BMC Cancer. 2016 Apr 18;16:274. doi: 10.1186/s12885-016-2302-5 (PMC4835834; doi:10.1186/s12885-016-2302-5)
Supplement: Additional file 2: Table S2. — List of 30 genes significantly differentially expressed between good and poor responders. Rows in blue highlight the collagens. (XLSX 53 kb) [file 12885_2016_2302_MOESM2_ESM.xlsx]

## Sheet: Sheet1
Table S2. List of 30 genes significantly differentially expressed between good and poor responders.
Fold Changes > 0 indicate higher expression in poor responders. Fold Changes are expressed in Log2
Gene Symbol	mRNA Accession	Probe Set ID	p-value	FoldChange
ERBB4	NM_001042599	TC02002735.hg.1	0.0026759	1.1529
IKZF3	NM_012481	TC17001455.hg.1	0.00348014	-1.87915
GJA1	NM_000165	TC06000945.hg.1	0.00438192	1.19417
CXCL10	NM_001565	TC04001305.hg.1	0.00899403	-1.79873
LYZ	NM_000239	TC12000611.hg.1	0.0103518	-2.12843
UBD	NM_006398	TC6_apd_hap1000126.hg.1	0.0104753	-1.63522
TAP1	NM_000593	TC06001574.hg.1	0.0133127	-1.07655
UBD	NM_006398	TC6_mcf_hap5000215.hg.1	0.0144511	-1.53865
TAP1	NM_000593	TC6_cox_hap2000199.hg.1	0.0154889	-1.11252
MGP	NM_000900	TC12001276.hg.1	0.0182178	1.84811
PLEK	NM_002664	TC02000398.hg.1	0.0194322	-1.28107
IRS2	NM_003749	TC13000871.hg.1	0.0217283	1.16515
GRB7	NM_001030002	TC17000481.hg.1	0.0255241	-1.84353
LAX1	NM_001136190	TC01001691.hg.1	0.0279743	-1.02827
PGAP3	NM_033419	TC17001453.hg.1	0.0294016	-1.19281
COL10A1	NM_000493	TC06002044.hg.1	0.0299799	1.17806
DACH1	NM_080759	TC13000722.hg.1	0.0300322	1.24063
UBD	NM_006398	TC6_dbb_hap3000228.hg.1	0.0306691	-1.92817
COL14A1	NM_021110	TC08000700.hg.1	0.0307016	1.44273
SFRP4	NM_003014	TC07001293.hg.1	0.0347794	1.23152
FPR3	NM_002030	TC19000789.hg.1	0.0352406	-1.19919
TSPYL5	NM_033512	TC08001455.hg.1	0.0359456	1.32327
GBP2	NM_004120	TC01006361.hg.1	0.0360076	-1.22875
COL3A1	NM_000090	TC02001105.hg.1	0.0368405	1.01076
TAP1	NM_000593	TC6_mann_hap4000167.hg.1	0.037677	-1.31098
SLAMF7	NM_021181	TC01001372.hg.1	0.0377682	-1.02411
TGFB3	NM_003239	TC14001326.hg.1	0.040786	1.14006
IRF1	NM_002198	TC05001767.hg.1	0.0432703	-1.01573
SH3D19	NM_001009555	TC04001637.hg.1	0.0445384	1.06913
NPY1R	NM_000909	TC04001698.hg.1	0.0449491	1.10342
