# Supplementary material for: Identification of stromal ColXα1 and tumor-infiltrating lymphocytes as putative predictive markers of neoadjuvant therapy in estrogen receptor-positive/HER2-positive breast cancer
Source: BMC Cancer. 2016 Apr 18;16:274. doi: 10.1186/s12885-016-2302-5 (PMC4835834; doi:10.1186/s12885-016-2302-5)
Supplement: Additional file 4: Table S3. — Gene Ontology (GO) gene sets enriched in either good or poor responding tumors. The gene sets further examined in this study are highlighted in blue. (XLSX 70 kb) [file 12885_2016_2302_MOESM4_ESM.xlsx]

## Sheet: Enriched in no response
Table S3. Gene Ontology (GO) gene sets enriched in tumors that either responded or did not respond to NAC.
NAME	SIZE	ES	NES	NOM p-val	FDR q-val
STRUCTURAL_CONSTITUENT_OF_RIBOSOME	67	-0.740182	-2.94388	0	0
PROTEINACEOUS_EXTRACELLULAR_MATRIX	79	-0.609819	-2.50705	0	0
STRUCTURAL_MOLECULE_ACTIVITY	182	-0.544518	-2.49879	0	0
EXTRACELLULAR_MATRIX	81	-0.607058	-2.46269	0	0
RNA_BINDING	154	-0.509255	-2.27779	0	0.000291057
MITOCHONDRIAL_MEMBRANE_PART	37	-0.633683	-2.23014	0	0.00071716
RNA_SPLICING	52	-0.585832	-2.19822	0	0.00102174
RNA_PROCESSING	93	-0.52926	-2.18157	0	0.00160627
TRANSFERASE_ACTIVITY_TRANSFERRING_ALKYL_OR_ARYLOTHER_THAN_METHYLGROUPS	24	-0.689517	-2.16847	0	0.0017386
EXTRACELLULAR_MATRIX_STRUCTURAL_CONSTITUENT	24	-0.688233	-2.14409	0	0.00185464
MITOCHONDRIAL_PART	106	-0.501562	-2.13878	0	0.00206984
MITOCHONDRION	220	-0.447125	-2.12332	0	0.00261832
INTRACELLULAR_TRANSPORT	177	-0.458283	-2.0932	0	0.00317354
EXTRACELLULAR_MATRIX_PART	47	-0.571562	-2.06694	0	0.00438506
MITOCHONDRIAL_ENVELOPE	69	-0.519468	-2.05722	0	0.00457408
ECTODERM_DEVELOPMENT	59	-0.534092	-2.05387	0	0.0043756
EPIDERMIS_DEVELOPMENT	53	-0.526217	-2.02625	0	0.00538643
PROTEIN_TARGETING	77	-0.500039	-2.02533	0	0.00532853
SPLICEOSOME	30	-0.614695	-2.0072	0	0.00647338
ENVELOPE	117	-0.457602	-2.00374	0	0.00673792
RIBONUCLEOPROTEIN_COMPLEX	84	-0.49739	-2.00207	0	0.00648148
ORGANELLE_ENVELOPE	117	-0.457602	-1.9905	0	0.00709
INTRACELLULAR_PROTEIN_TRANSPORT	97	-0.475498	-1.96978	0	0.00853943
COLLAGEN	21	-0.639278	-1.96251	0.00220751	0.00885933
RIBOSOME	30	-0.595239	-1.96109	0.00218818	0.00856301
PROTEIN_TRANSPORT	108	-0.462462	-1.95986	0	0.00828859
GOLGI_VESICLE_TRANSPORT	27	-0.598096	-1.94893	0	0.00932464
MITOCHONDRIAL_INNER_MEMBRANE	48	-0.520785	-1.93353	0	0.0108423
ORGANELLE_MEMBRANE	180	-0.420143	-1.92759	0	0.0114673
SKELETAL_DEVELOPMENT	78	-0.47876	-1.92332	0	0.011663
MITOCHONDRIAL_RESPIRATORY_CHAIN	15	-0.685079	-1.92233	0.00219298	0.0114217
MITOCHONDRIAL_MEMBRANE	60	-0.493095	-1.90703	0	0.0130916
TISSUE_DEVELOPMENT	102	-0.457565	-1.90594	0	0.0126949
RIBONUCLEOPROTEIN_COMPLEX_BIOGENESIS_AND_ASSEMBLY	38	-0.550702	-1.89644	0	0.0143159
MRNA_METABOLIC_PROCESS	46	-0.521208	-1.88949	0	0.015511
GLYCOSAMINOGLYCAN_BINDING	17	-0.652687	-1.87577	0	0.0178829
APICOLATERAL_PLASMA_MEMBRANE	20	-0.622651	-1.87122	0.00455581	0.0184595
HELICASE_ACTIVITY	36	-0.53523	-1.86502	0	0.0190793
ORGANELLE_INNER_MEMBRANE	51	-0.499967	-1.85953	0	0.019842
PROTEIN_N_TERMINUS_BINDING	28	-0.566823	-1.85637	0.00215517	0.0201378
TIGHT_JUNCTION	19	-0.624903	-1.85526	0.00877193	0.019755
INTERCELLULAR_JUNCTION	43	-0.520583	-1.84514	0.00425532	0.0219948
MRNA_PROCESSING_GO_0006397	39	-0.518981	-1.84073	0.00214133	0.0223134
MYOBLAST_DIFFERENTIATION	16	-0.665152	-1.83968	0.00214592	0.0220695
APICAL_JUNCTION_COMPLEX	20	-0.622651	-1.8341	0.00625	0.0227817
GOLGI_APPARATUS_PART	53	-0.482357	-1.83118	0	0.0228536
RESPONSE_TO_NUTRIENT	15	-0.644274	-1.83072	0.00462963	0.022462
VESICLE_MEDIATED_TRANSPORT	120	-0.413235	-1.79752	0	0.0311935
MITOCHONDRIAL_MATRIX	38	-0.509036	-1.79662	0	0.0307092
PROTEIN_RNA_COMPLEX_ASSEMBLY	27	-0.550835	-1.79517	0	0.0305521
CELLULAR_RESPIRATION	16	-0.628827	-1.78531	0.00884956	0.0329234
POLYSACCHARIDE_BINDING	18	-0.60709	-1.78417	0	0.0324869
UBIQUITIN_LIGASE_COMPLEX	15	-0.629016	-1.77921	0.00678733	0.0333916
TRANSMEMBRANE_RECEPTOR_PROTEIN_TYROSINE_KINASE_ACTIVITY	33	-0.508847	-1.7769	0.00849257	0.0331706
MITOCHONDRIAL_LUMEN	38	-0.509036	-1.76913	0	0.0351883
ACTIN_FILAMENT_BINDING	15	-0.629338	-1.76639	0.0110865	0.0354083
NUCLEOCYTOPLASMIC_TRANSPORT	56	-0.462518	-1.76572	0	0.0349634
NUCLEAR_TRANSPORT	57	-0.459382	-1.75279	0.00231481	0.0383127
PROTEIN_IMPORT	47	-0.475947	-1.75109	0	0.0382506
ESTABLISHMENT_OF_CELLULAR_LOCALIZATION	217	-0.374712	-1.75095	0	0.0377564
PHOSPHOLIPID_BIOSYNTHETIC_PROCESS	19	-0.59197	-1.74651	0.0112867	0.038689
NUCLEAR_PART	347	-0.346325	-1.73529	0	0.0421234
ESTABLISHMENT_OF_PROTEIN_LOCALIZATION	125	-0.39063	-1.7258	0	0.0450371
DNA_HELICASE_ACTIVITY	19	-0.579198	-1.71244	0.0198676	0.0497737
PYROPHOSPHATASE_ACTIVITY	158	-0.373762	-1.70853	0	0.0509464
HYDROLASE_ACTIVITY_ACTING_ON_ACID_ANHYDRIDES	160	-0.372134	-1.70806	0.00218341	0.0503259
GOLGI_MEMBRANE	20	-0.569011	-1.70571	0.0113895	0.0506136
STRIATED_MUSCLE_DEVELOPMENT	33	-0.509342	-1.70293	0.0083682	0.0512001
POSITIVE_REGULATION_OF_TRANSCRIPTION_FROM_RNA_POLYMERASE_II_PROMOTER	35	-0.490851	-1.69994	0.00235294	0.051963
REGULATION_OF_MUSCLE_CONTRACTION	17	-0.589832	-1.69684	0.0162413	0.0526554
CELL_CELL_ADHESION	48	-0.466436	-1.69318	0	0.0537738
NUCLEOSIDE_TRIPHOSPHATASE_ACTIVITY	150	-0.37702	-1.68486	0	0.0569563
ORGANELLAR_RIBOSOME	20	-0.552393	-1.68339	0.0131291	0.0569065
NUCLEAR_PORE	23	-0.545606	-1.68197	0.0103306	0.0567092
MUSCLE_DEVELOPMENT	69	-0.423821	-1.68174	0	0.056128
UBIQUITIN_CYCLE	36	-0.48638	-1.68007	0.00457666	0.0560882
CELL_JUNCTION	52	-0.444646	-1.67904	0.00677201	0.0556568
CYTOSKELETON_DEPENDENT_INTRACELLULAR_TRANSPORT	19	-0.558935	-1.66868	0.0266075	0.0598489
PATTERN_BINDING	23	-0.535446	-1.66738	0.01766	0.0597409
MACROMOLECULE_LOCALIZATION	151	-0.367831	-1.65721	0	0.0643135
REGULATION_OF_TRANSCRIPTION_FROM_RNA_POLYMERASE_II_PROMOTER	170	-0.364004	-1.65313	0	0.065552
NEGATIVE_REGULATION_OF_TRANSCRIPTION	111	-0.38256	-1.64255	0.00236407	0.0704302
CONTRACTILE_FIBER_PART	18	-0.55455	-1.63931	0.0175055	0.0713318
PROTEIN_AMINO_ACID_LIPIDATION	15	-0.593255	-1.6368	0.0239651	0.0719486
MITOCHONDRIAL_RIBOSOME	20	-0.552393	-1.63676	0.0340136	0.0711355
TRANSMEMBRANE_RECEPTOR_PROTEIN_KINASE_ACTIVITY	39	-0.457223	-1.63137	0.00909091	0.073409
STRUCTURAL_CONSTITUENT_OF_CYTOSKELETON	45	-0.449707	-1.62793	0.00437637	0.0744122
PROTEIN_MODIFICATION_BY_SMALL_PROTEIN_CONJUGATION	31	-0.47845	-1.62615	0.00856531	0.0746147
GENERATION_OF_PRECURSOR_METABOLITES_AND_ENERGY	89	-0.38825	-1.62257	0	0.0756885
ATPASE_ACTIVITY	84	-0.390726	-1.62092	0.00652174	0.0757573
GLYCEROPHOSPHOLIPID_BIOSYNTHETIC_PROCESS	16	-0.557579	-1.61759	0.0265487	0.0769488
NUCLEAR_MEMBRANE	34	-0.468616	-1.61706	0.0155211	0.0765651
SKELETAL_MUSCLE_DEVELOPMENT	28	-0.48395	-1.61296	0.0177778	0.0783129
NUCLEAR_CHROMOSOME	34	-0.475593	-1.60631	0.0183066	0.0818749
PROTEIN_IMPORT_INTO_NUCLEUS	35	-0.46257	-1.60341	0.013544	0.0824855
PHOSPHOINOSITIDE_METABOLIC_PROCESS	16	-0.568859	-1.60182	0.035865	0.0826222
TRANSLATION	113	-0.373911	-1.60019	0	0.082674
BASEMENT_MEMBRANE	31	-0.478897	-1.59929	0.00657895	0.0824829
NUCLEOLUS	71	-0.398072	-1.59915	0.00446429	0.0817647
CONTRACTILE_FIBER	19	-0.531438	-1.59698	0.0233546	0.0823892
CELLULAR_LOCALIZATION	229	-0.335613	-1.59171	0	0.0847009
PROTEIN_LOCALIZATION	141	-0.361221	-1.58973	0	0.0852024
ATPASE_ACTIVITY_COUPLED	71	-0.395933	-1.58892	0.00428265	0.0848494
ENDOPLASMIC_RETICULUM	184	-0.340677	-1.58802	0.00250627	0.0844913
NUCLEAR_IMPORT	35	-0.46257	-1.58568	0.0175439	0.0855113
MEMBRANE_ENCLOSED_LUMEN	286	-0.324421	-1.58533	0	0.0849227
PORE_COMPLEX	27	-0.492585	-1.57674	0.0136364	0.0895921
RESPONSE_TO_NUTRIENT_LEVELS	22	-0.512738	-1.57488	0.0105263	0.0898413
ORGANELLE_LUMEN	286	-0.324421	-1.5678	0	0.0939957
POSITIVE_REGULATION_OF_RNA_METABOLIC_PROCESS	67	-0.394314	-1.55719	0.00921659	0.100622
MUSCLE_CELL_DIFFERENTIATION	19	-0.534801	-1.55325	0.0379747	0.102619
OXIDOREDUCTASE_ACTIVITY_ACTING_ON_THE_CH_CH_GROUP_OF_DONORS	19	-0.513895	-1.55314	0.0297872	0.101819
RIBOSOMAL_SUBUNIT	17	-0.542513	-1.54945	0.045738	0.104095
NEGATIVE_REGULATION_OF_NUCLEOBASENUCLEOSIDENUCLEOTIDE_AND_NUCLEIC_ACID_METABOLIC_PROCESS	126	-0.350461	-1.54707	0.00898876	0.104863
HYDRO_LYASE_ACTIVITY	22	-0.502955	-1.54585	0.0347826	0.104834
ACTIVATION_OF_MAPK_ACTIVITY	26	-0.483127	-1.543	0.0269058	0.106287
RNA_SPLICINGVIA_TRANSESTERIFICATION_REACTIONS	17	-0.537752	-1.54251	0.0446429	0.105897
ENDOMEMBRANE_SYSTEM	123	-0.350401	-1.53831	0.00234192	0.107837
OXIDOREDUCTASE_ACTIVITY	217	-0.323089	-1.53557	0	0.109164
CYTOSOL	117	-0.360527	-1.53466	0.00230415	0.108818
LIPID_BINDING	47	-0.412738	-1.5326	0.0248869	0.109482
NEGATIVE_REGULATION_OF_TRANSCRIPTION_FROM_RNA_POLYMERASE_II_PROMOTER	49	-0.414127	-1.53033	0.022831	0.110247
CARBON_OXYGEN_LYASE_ACTIVITY	25	-0.477906	-1.52973	0.0359551	0.109912
PHOSPHOLIPID_BINDING	23	-0.504764	-1.52846	0.0328947	0.109898
COATED_VESICLE	27	-0.480758	-1.52602	0.0294118	0.110895
NEGATIVE_REGULATION_OF_TRANSCRIPTION_DNA_DEPENDENT	76	-0.377966	-1.51506	0.0173267	0.118872
NEGATIVE_REGULATION_OF_RNA_METABOLIC_PROCESS	76	-0.377966	-1.51342	0.0176991	0.119202
POSITIVE_REGULATION_OF_TRANSCRIPTIONDNA_DEPENDENT	65	-0.386015	-1.51248	0.022831	0.119036
REGULATION_OF_HEART_CONTRACTION	17	-0.523923	-1.50747	0.0605381	0.122396
PROTEIN_TYROSINE_KINASE_ACTIVITY	47	-0.411221	-1.50481	0.027088	0.123715
SMALL_NUCLEAR_RIBONUCLEOPROTEIN_COMPLEX	17	-0.518911	-1.50412	0.0558036	0.123375
CLATHRIN_COATED_VESICLE	21	-0.500284	-1.50323	0.0385488	0.123215
COFACTOR_BINDING	15	-0.542479	-1.50087	0.035124	0.124061
ENZYME_LINKED_RECEPTOR_PROTEIN_SIGNALING_PATHWAY	94	-0.355118	-1.49088	0.00223714	0.131515
MEMBRANE_ORGANIZATION_AND_BIOGENESIS	94	-0.357947	-1.48919	0.0132743	0.132041
MICROTUBULE_BINDING	16	-0.516107	-1.48919	0.0639175	0.13107
PROTEIN_UBIQUITINATION	30	-0.443645	-1.48614	0.0333333	0.132867
RNA_METABOLIC_PROCESS	496	-0.28673	-1.48591	0	0.132143
RAS_GTPASE_ACTIVATOR_ACTIVITY	18	-0.503898	-1.48357	0.0695067	0.133223
GTPASE_ACTIVITY	66	-0.373917	-1.48212	0.0257611	0.133632
PROTEIN_FOLDING	40	-0.41377	-1.4818	0.0366972	0.132957
ORGAN_DEVELOPMENT	407	-0.290601	-1.47592	0	0.136922
RESPONSE_TO_EXTRACELLULAR_STIMULUS	25	-0.464733	-1.4708	0.0652174	0.140816
MACROMOLECULAR_COMPLEX_ASSEMBLY	169	-0.320901	-1.46827	0.004914	0.142313
REGULATION_OF_MAP_KINASE_ACTIVITY	43	-0.401379	-1.46762	0.0546218	0.141901
MACROMOLECULE_BIOSYNTHETIC_PROCESS	213	-0.312344	-1.46756	0	0.140948
MEMBRANE_LIPID_BIOSYNTHETIC_PROCESS	25	-0.478894	-1.4661	0.0531178	0.141315
GLYCEROPHOSPHOLIPID_METABOLIC_PROCESS	21	-0.49077	-1.46215	0.0780591	0.144336
CELLULAR_COMPONENT_ASSEMBLY	184	-0.317327	-1.46037	0.00963855	0.144896
TRANSCRIPTION_COFACTOR_ACTIVITY	122	-0.334989	-1.45954	0.0190024	0.144746
ENERGY_DERIVATION_BY_OXIDATION_OF_ORGANIC_COMPOUNDS	29	-0.439479	-1.45655	0.0502183	0.146936
CYTOPLASMIC_VESICLE	64	-0.374493	-1.45606	0.0110132	0.146472
BIOSYNTHETIC_PROCESS	313	-0.297386	-1.45527	0	0.146178
REGULATION_OF_RNA_METABOLIC_PROCESS	275	-0.296655	-1.45369	0	0.146693
DOUBLE_STRAND_BREAK_REPAIR	15	-0.512152	-1.45274	0.0838574	0.146693
REGULATION_OF_TRANSCRIPTION	329	-0.291215	-1.45089	0	0.147638
OXYGEN_AND_REACTIVE_OXYGEN_SPECIES_METABOLIC_PROCESS	16	-0.514779	-1.43979	0.0735632	0.15717
ORGANIC_ACID_METABOLIC_PROCESS	125	-0.325947	-1.43698	0.0115741	0.15901
CARBOXYLIC_ACID_METABOLIC_PROCESS	123	-0.328664	-1.43555	0.022831	0.15947
VESICLE	67	-0.365229	-1.43436	0.0354767	0.159695
LIPOPROTEIN_BIOSYNTHETIC_PROCESS	16	-0.517097	-1.43241	0.0728155	0.160588
OXIDOREDUCTASE_ACTIVITY_ACTING_ON_NADH_OR_NADPH	19	-0.483398	-1.42962	0.04814	0.162359
REGULATION_OF_TRANSCRIPTIONDNA_DEPENDENT	270	-0.294566	-1.42879	0.00245098	0.16221
RAS_GTPASE_BINDING	15	-0.514165	-1.42398	0.0666667	0.165878
MOLECULAR_ADAPTOR_ACTIVITY	30	-0.429564	-1.42065	0.061086	0.168361
MICROBODY	28	-0.42963	-1.41866	0.0679406	0.169481
NEGATIVE_REGULATION_OF_METABOLIC_PROCESS	162	-0.312649	-1.41786	0.00675676	0.169433
PEROXISOME	28	-0.42963	-1.41471	0.0687361	0.171614
NUCLEAR_LUMEN	232	-0.297594	-1.41387	0.00501253	0.17158
PROTEIN_COMPLEX_ASSEMBLY	118	-0.31924	-1.4133	0.0163551	0.171178
NEGATIVE_REGULATION_OF_CELLULAR_METABOLIC_PROCESS	160	-0.311358	-1.41016	0.0117371	0.173778
CYTOPLASMIC_MEMBRANE_BOUND_VESICLE	62	-0.359437	-1.41011	0.0376106	0.172835
NUCLEAR_EXPORT	19	-0.481097	-1.40905	0.107759	0.173124
ELECTRON_TRANSPORT_GO_0006118	38	-0.399743	-1.4086	0.0543933	0.172642
GOLGI_ASSOCIATED_VESICLE	16	-0.50349	-1.40677	0.0905263	0.173531
PROTEIN_BINDING_BRIDGING	43	-0.390344	-1.40637	0.0618102	0.172938
LIPID_METABOLIC_PROCESS	204	-0.299006	-1.40321	0.00472813	0.175458
NUCLEAR_ENVELOPE	50	-0.385258	-1.40141	0.0464602	0.176369
AMINO_ACID_CATABOLIC_PROCESS	18	-0.488012	-1.40057	0.08	0.176182
NUCLEAR_MEMBRANE_PART	29	-0.418517	-1.40048	0.0819328	0.175266
SMALL_GTPASE_REGULATOR_ACTIVITY	38	-0.405449	-1.39751	0.0691145	0.177334
LIPID_BIOSYNTHETIC_PROCESS	56	-0.364039	-1.39607	0.0512821	0.177702
TRANSMEMBRANE_RECEPTOR_PROTEIN_SERINE_THREONINE_KINASE_SIGNALING_PATHWAY	34	-0.407236	-1.39603	0.0650759	0.176769
SH3_SH2_ADAPTOR_ACTIVITY	28	-0.426949	-1.38989	0.0941704	0.182704
AMINE_CATABOLIC_PROCESS	19	-0.465053	-1.38891	0.09375	0.182859
ATP_DEPENDENT_HELICASE_ACTIVITY	18	-0.479291	-1.38424	0.119469	0.187263
POSITIVE_REGULATION_OF_TRANSCRIPTION	80	-0.339062	-1.38193	0.0504587	0.188943
GOLGI_APPARATUS	133	-0.309767	-1.38061	0.0253456	0.189335
ZINC_ION_BINDING	69	-0.341268	-1.37927	0.0458716	0.19002
PHOSPHORIC_ESTER_HYDROLASE_ACTIVITY	97	-0.332931	-1.3775	0.0340909	0.190888
AUXILIARY_TRANSPORT_PROTEIN_ACTIVITY	17	-0.47139	-1.37711	0.105033	0.190293
CELLULAR_BIOSYNTHETIC_PROCESS	214	-0.286396	-1.37574	0.00235294	0.190877
REGULATION_OF_NUCLEOBASENUCLEOSIDENUCLEOTIDE_AND_NUCLEIC_ACID_METABOLIC_PROCESS	364	-0.274055	-1.37417	0.00945627	0.191705
RESPONSE_TO_HORMONE_STIMULUS	20	-0.453992	-1.37236	0.0980392	0.1927
PERINUCLEAR_REGION_OF_CYTOPLASM	35	-0.401078	-1.37198	0.0887446	0.192143
ENZYME_BINDING	113	-0.319158	-1.37118	0.0308789	0.192067
NUCLEOPLASM_PART	133	-0.309783	-1.37068	0.0366748	0.191726
RECEPTOR_SIGNALING_PROTEIN_ACTIVITY	52	-0.368314	-1.36915	0.0628931	0.192662
CONDENSED_CHROMOSOME	17	-0.452897	-1.36646	0.116331	0.194841
NITROGEN_COMPOUND_CATABOLIC_PROCESS	21	-0.447783	-1.35909	0.107456	0.202266
TRANSCRIPTION_COREPRESSOR_ACTIVITY	49	-0.363365	-1.3532	0.0735294	0.208403
LYASE_ACTIVITY	58	-0.346	-1.35185	0.0673913	0.208921
EXOPEPTIDASE_ACTIVITY	24	-0.43428	-1.3516	0.1	0.208177
POSITIVE_REGULATION_OF_MAP_KINASE_ACTIVITY	30	-0.406139	-1.34404	0.0897155	0.216404
MEMBRANE_BOUND_VESICLE	63	-0.352022	-1.34358	0.0745921	0.215876
TRANSITION_METAL_ION_BINDING	83	-0.328025	-1.34217	0.0644444	0.216637
NON_MEMBRANE_BOUND_ORGANELLE	388	-0.264671	-1.33956	0.00268097	0.218913
CELL_MIGRATION	68	-0.338849	-1.33909	0.0702576	0.218517
SMALL_GTPASE_MEDIATED_SIGNAL_TRANSDUCTION	52	-0.354826	-1.33777	0.0762332	0.218984
NUCLEOTIDYLTRANSFERASE_ACTIVITY	36	-0.384481	-1.33629	0.102881	0.219902
INTRACELLULAR_NON_MEMBRANE_BOUND_ORGANELLE	388	-0.264671	-1.33579	0.00240964	0.21956
SECRETORY_PATHWAY	47	-0.36486	-1.3327	0.0946237	0.222267
MITOCHONDRION_ORGANIZATION_AND_BIOGENESIS	36	-0.386286	-1.33253	0.0814978	0.221413
MEMBRANE_FUSION	22	-0.442262	-1.32915	0.0993228	0.224716
TISSUE_REMODELING	22	-0.431914	-1.32647	0.127803	0.227179
VOLTAGE_GATED_CALCIUM_CHANNEL_ACTIVITY	17	-0.456538	-1.32437	0.133047	0.228961
VOLTAGE_GATED_CALCIUM_CHANNEL_COMPLEX	15	-0.480993	-1.32328	0.134831	0.2295
NUCLEOPLASM	175	-0.289906	-1.32071	0.0356295	0.231767
LIPOPROTEIN_BINDING	15	-0.474147	-1.31791	0.154709	0.23425
CHANNEL_REGULATOR_ACTIVITY	16	-0.468191	-1.31153	0.158351	0.241582
TRANSCRIPTION_FROM_RNA_POLYMERASE_II_PROMOTER	277	-0.270402	-1.31113	0.0188235	0.241093
PHOSPHATASE_REGULATOR_ACTIVITY	15	-0.475748	-1.31041	0.155022	0.241025
EXTRACELLULAR_REGION_PART	254	-0.273925	-1.31031	0.0222222	0.240072
BONE_REMODELING	22	-0.431914	-1.30929	0.143791	0.240205
TRANSCRIPTION	446	-0.25476	-1.30622	0.00777202	0.243101
TRANSLATION_REGULATOR_ACTIVITY	19	-0.442231	-1.30603	0.150628	0.242243
TRANSCRIPTION_REPRESSOR_ACTIVITY	82	-0.325833	-1.30395	0.0694445	0.243638
ORGANELLE_ORGANIZATION_AND_BIOGENESIS	295	-0.265903	-1.30231	0.0103627	0.244791
REGULATION_OF_SMALL_GTPASE_MEDIATED_SIGNAL_TRANSDUCTION	15	-0.46388	-1.29599	0.168224	0.252282
PHOSPHORIC_MONOESTER_HYDROLASE_ACTIVITY	75	-0.319919	-1.29142	0.0790068	0.257919
STEROID_BIOSYNTHETIC_PROCESS	15	-0.460718	-1.28886	0.166667	0.260582
TRANSLATION_FACTOR_ACTIVITY_NUCLEIC_ACID_BINDING	19	-0.442231	-1.28776	0.150224	0.261248
HYDROLASE_ACTIVITY_ACTING_ON_ESTER_BONDS	182	-0.278822	-1.28355	0.0488372	0.265655
RNA_HELICASE_ACTIVITY	15	-0.464353	-1.28332	0.165563	0.264809
ATPASE_ACTIVITY_COUPLED_TO_MOVEMENT_OF_SUBSTANCES	35	-0.373615	-1.2814	0.112088	0.266485
ACTIN_BINDING	46	-0.356731	-1.27813	0.133909	0.270204
CATION_BINDING	158	-0.281493	-1.27659	0.0387409	0.271566
HEART_DEVELOPMENT	24	-0.410047	-1.27324	0.148305	0.275063
TRANSMEMBRANE_RECEPTOR_PROTEIN_TYROSINE_KINASE_SIGNALING_PATHWAY	54	-0.338375	-1.27051	0.123077	0.277923
ION_BINDING	195	-0.273519	-1.26888	0.0463918	0.27917
ALCOHOL_METABOLIC_PROCESS	56	-0.332209	-1.26806	0.131034	0.279353
CALCIUM_CHANNEL_ACTIVITY	25	-0.405557	-1.2638	0.16453	0.285136
PROTEIN_OLIGOMERIZATION	29	-0.38235	-1.26277	0.149028	0.285566
TRANSCRIPTION_FACTOR_BINDING	167	-0.276801	-1.26271	0.043379	0.284496
MAPKKK_CASCADE_GO_0000165	67	-0.323876	-1.25852	0.123043	0.290174
EMBRYONIC_MORPHOGENESIS	15	-0.460705	-1.25796	0.220418	0.289786
DNA_PACKAGING	21	-0.409958	-1.25253	0.170213	0.297334
DNA_DIRECTED_RNA_POLYMERASEII_HOLOENZYME	37	-0.36233	-1.25187	0.153153	0.297169
NUCLEOBASENUCLEOSIDENUCLEOTIDE_KINASE_ACTIVITY	17	-0.427793	-1.24926	0.162896	0.299985
TRANSCRIPTION_FACTOR_COMPLEX	54	-0.328112	-1.24834	0.116854	0.300114
TRANSFERASE_ACTIVITY_TRANSFERRING_PHOSPHORUS_CONTAINING_GROUPS	287	-0.255271	-1.24622	0.0289157	0.302239
CENTRAL_NERVOUS_SYSTEM_DEVELOPMENT	86	-0.302757	-1.24565	0.105634	0.301908
RECEPTOR_MEDIATED_ENDOCYTOSIS	26	-0.385846	-1.24429	0.181237	0.30281
TRANSCRIPTION_COACTIVATOR_ACTIVITY	67	-0.319384	-1.24389	0.144608	0.302314
PEPTIDE_BINDING	67	-0.318879	-1.24178	0.131524	0.30434
RNA_BIOSYNTHETIC_PROCESS	382	-0.248546	-1.24011	0.0328283	0.305652
TRANSCRIPTION_DNA_DEPENDENT	381	-0.246383	-1.23975	0.0204082	0.305001
CELL_SUBSTRATE_ADHESION	25	-0.395198	-1.2373	0.184685	0.307692
PHOSPHORIC_DIESTER_HYDROLASE_ACTIVITY	21	-0.406617	-1.23641	0.180401	0.307878
TRANSFERASE_ACTIVITY_TRANSFERRING_ACYL_GROUPS	35	-0.355247	-1.23205	0.1621	0.314095
CELLULAR_CARBOHYDRATE_METABOLIC_PROCESS	89	-0.296937	-1.22717	0.13363	0.32068
REGULATION_OF_GENE_EXPRESSION	388	-0.240815	-1.2257	0.0200501	0.321839
BIOPOLYMER_CATABOLIC_PROCESS	81	-0.303253	-1.22468	0.138568	0.322415
DEPHOSPHORYLATION	46	-0.331875	-1.21852	0.1621	0.331684
GTPASE_ACTIVATOR_ACTIVITY	33	-0.359236	-1.21261	0.20595	0.340734
GLUCOSE_METABOLIC_PROCESS	20	-0.411946	-1.21245	0.203024	0.33968
NUCLEAR_CHROMOSOME_PART	21	-0.390914	-1.21161	0.204348	0.339933
UNFOLDED_PROTEIN_BINDING	30	-0.36463	-1.211	0.199541	0.339852
MACROMOLECULE_CATABOLIC_PROCESS	96	-0.289614	-1.20611	0.133495	0.34672
DNA_CATABOLIC_PROCESS	21	-0.406707	-1.20414	0.190583	0.348868
OXIDOREDUCTASE_ACTIVITY_ACTING_ON_THE_ALDEHYDE_OR_OXO_GROUP_OF_DONORS	19	-0.414213	-1.20397	0.239496	0.347808
EMBRYONIC_DEVELOPMENT	34	-0.361643	-1.20304	0.195556	0.348182
EXTRACELLULAR_STRUCTURE_ORGANIZATION_AND_BIOGENESIS	24	-0.373956	-1.20272	0.196035	0.347451
EXTRACELLULAR_REGION	337	-0.240114	-1.2008	0.0475059	0.349687
RESPONSE_TO_HYPOXIA	19	-0.405125	-1.20017	0.227171	0.349527
COENZYME_METABOLIC_PROCESS	23	-0.381522	-1.19671	0.213974	0.354404
CYTOSKELETON_ORGANIZATION_AND_BIOGENESIS	132	-0.267107	-1.19642	0.10643	0.353567
ACTIN_CYTOSKELETON_ORGANIZATION_AND_BIOGENESIS	66	-0.300526	-1.1962	0.173121	0.352702
PROTEIN_SERINE_THREONINE_PHOSPHATASE_ACTIVITY	18	-0.406195	-1.19619	0.234899	0.351458
POSITIVE_REGULATION_OF_NUCLEOBASENUCLEOSIDENUCLEOTIDE_AND_NUCLEIC_ACID_METABOLIC_PROCESS	87	-0.287217	-1.1946	0.137931	0.353098
GTPASE_REGULATOR_ACTIVITY	73	-0.2966	-1.19277	0.168246	0.355024
ACTIN_FILAMENT_BASED_PROCESS	73	-0.300217	-1.18866	0.195704	0.361012
TRANSCRIPTION_ACTIVATOR_ACTIVITY	92	-0.286971	-1.18767	0.149883	0.361459
CELL_MATRIX_ADHESION	24	-0.37359	-1.18462	0.224176	0.365557
REGULATION_OF_METABOLIC_PROCESS	473	-0.228727	-1.17521	0.0549738	0.381984
HYDROLASE_ACTIVITY_ACTING_ON_ACID_ANHYDRIDESCATALYZING_TRANSMEMBRANE_MOVEMENT_OF_SUBSTANCES	34	-0.344354	-1.17231	0.210526	0.38642
REGULATION_OF_ORGANELLE_ORGANIZATION_AND_BIOGENESIS	22	-0.380166	-1.17202	0.228571	0.385655
RESPONSE_TO_OXIDATIVE_STRESS	33	-0.353391	-1.17178	0.220721	0.384689
PHOSPHOLIPID_METABOLIC_PROCESS	38	-0.338654	-1.17167	0.232609	0.383577
REGULATION_OF_CELLULAR_METABOLIC_PROCESS	465	-0.226224	-1.17131	0.0524934	0.382982
ACTIN_POLYMERIZATION_AND_OR_DEPOLYMERIZATION	18	-0.402886	-1.17096	0.258475	0.382292
AMINO_ACID_METABOLIC_PROCESS	56	-0.303002	-1.17052	0.192744	0.381777
BASAL_LAMINA	16	-0.425604	-1.16646	0.252155	0.388448
CARBOHYDRATE_METABOLIC_PROCESS	126	-0.26304	-1.1644	0.144928	0.391219
HYDROGEN_ION_TRANSMEMBRANE_TRANSPORTER_ACTIVITY	22	-0.378047	-1.1627	0.239035	0.393443
SECRETION_BY_CELL	63	-0.303916	-1.15913	0.204036	0.398923
REGULATION_OF_CELLULAR_COMPONENT_ORGANIZATION_AND_BIOGENESIS	64	-0.293235	-1.15911	0.225513	0.397629
SINGLE_STRANDED_DNA_BINDING	23	-0.374902	-1.15844	0.274725	0.397748
BRAIN_DEVELOPMENT	30	-0.349886	-1.15663	0.252101	0.39997
RESPONSE_TO_ENDOGENOUS_STIMULUS	126	-0.263277	-1.15589	0.169048	0.400074
REGULATION_OF_CELL_MIGRATION	20	-0.388909	-1.15568	0.265393	0.399165
MONOVALENT_INORGANIC_CATION_TRANSMEMBRANE_TRANSPORTER_ACTIVITY	27	-0.360183	-1.15513	0.258264	0.398845
CYTOSKELETAL_PROTEIN_BINDING	95	-0.273108	-1.15313	0.163972	0.401513
CELLULAR_CATABOLIC_PROCESS	148	-0.255639	-1.15279	0.163636	0.400873
CATABOLIC_PROCESS	158	-0.249492	-1.15019	0.144893	0.404323
PRIMARY_ACTIVE_TRANSMEMBRANE_TRANSPORTER_ACTIVITY	35	-0.341775	-1.14994	0.26096	0.403578
LIPOPROTEIN_METABOLIC_PROCESS	22	-0.37872	-1.14893	0.253247	0.404358
INTERMEDIATE_FILAMENT	15	-0.410758	-1.14139	0.271784	0.418361
CELLULAR_LIPID_METABOLIC_PROCESS	153	-0.250475	-1.13915	0.165158	0.421569
CYTOSKELETAL_PART	141	-0.24969	-1.13874	0.154362	0.421092
NEUROGENESIS	60	-0.29516	-1.13872	0.228632	0.419771
LIGAND_DEPENDENT_NUCLEAR_RECEPTOR_ACTIVITY	19	-0.382526	-1.13816	0.301124	0.419406
PHOSPHOPROTEIN_PHOSPHATASE_ACTIVITY	59	-0.294796	-1.13704	0.25641	0.420359
PURINE_RIBONUCLEOTIDE_BINDING	147	-0.251382	-1.13639	0.190367	0.420492
ADENYL_NUCLEOTIDE_BINDING	116	-0.263135	-1.13447	0.207407	0.422833
INORGANIC_CATION_TRANSMEMBRANE_TRANSPORTER_ACTIVITY	47	-0.310958	-1.13353	0.265306	0.423418
INTERMEDIATE_FILAMENT_CYTOSKELETON	15	-0.410758	-1.13305	0.295259	0.423085
KINASE_ACTIVITY	246	-0.232755	-1.13263	0.166276	0.42266
GLYCOPROTEIN_METABOLIC_PROCESS	66	-0.283553	-1.12896	0.234483	0.428963
NERVOUS_SYSTEM_DEVELOPMENT	270	-0.232285	-1.12895	0.131696	0.427636
LIPID_TRANSPORTER_ACTIVITY	21	-0.363869	-1.12506	0.300448	0.434287
AXONOGENESIS	30	-0.337474	-1.12461	0.286325	0.433848
ADENYL_RIBONUCLEOTIDE_BINDING	114	-0.266002	-1.12393	0.2109	0.433878
CELLULAR_PROTEIN_CATABOLIC_PROCESS	36	-0.32051	-1.12059	0.291111	0.43964
PURINE_NUCLEOTIDE_BINDING	149	-0.24937	-1.11895	0.209906	0.441602
CYTOSKELETON	223	-0.236027	-1.11405	0.188264	0.450511
STRUCTURAL_CONSTITUENT_OF_MUSCLE	20	-0.366357	-1.11319	0.321121	0.450872
NEGATIVE_REGULATION_OF_CELLULAR_COMPONENT_ORGANIZATION_AND_BIOGENESIS	16	-0.407893	-1.11262	0.316742	0.450759
TRANSFERASE_ACTIVITY_TRANSFERRING_GROUPS_OTHER_THAN_AMINO_ACYL_GROUPS	27	-0.344005	-1.11049	0.322785	0.453741
MOTOR_ACTIVITY	20	-0.374515	-1.11017	0.33913	0.452996
DOUBLE_STRANDED_DNA_BINDING	21	-0.365409	-1.11009	0.301518	0.451797
PROTEIN_KINASE_ACTIVITY	194	-0.236488	-1.10816	0.215686	0.454565
ER_GOLGI_INTERMEDIATE_COMPARTMENT	15	-0.394211	-1.10784	0.30531	0.453877
CENTROSOME	31	-0.327244	-1.10514	0.300448	0.458337
NUCLEAR_ORGANIZATION_AND_BIOGENESIS	20	-0.360689	-1.10164	0.314346	0.464355
PROTEIN_CATABOLIC_PROCESS	44	-0.304414	-1.099	0.289532	0.468713
CHROMATIN_ASSEMBLY_OR_DISASSEMBLY	21	-0.36719	-1.09702	0.331868	0.471563
AMINE_METABOLIC_PROCESS	101	-0.258685	-1.09204	0.297767	0.481277
PROTEIN_C_TERMINUS_BINDING	47	-0.296258	-1.09176	0.3125	0.480309
PHOSPHOTRANSFERASE_ACTIVITY_ALCOHOL_GROUP_AS_ACCEPTOR	225	-0.23029	-1.08907	0.230367	0.484606
DNA_DAMAGE_RESPONSESIGNAL_TRANSDUCTION	20	-0.361688	-1.08477	0.349892	0.492924
CHROMOSOME	80	-0.267629	-1.08318	0.305882	0.494997
KINASE_BINDING	48	-0.299458	-1.08233	0.328125	0.495316
MEMBRANE_LIPID_METABOLIC_PROCESS	53	-0.288605	-1.08232	0.333333	0.493893
PROTEIN_MODIFICATION_PROCESS	418	-0.213951	-1.08208	0.193384	0.492938
PROTEIN_AMINO_ACID_DEPHOSPHORYLATION	43	-0.298851	-1.07885	0.348214	0.498804
TRANSFERASE_ACTIVITY_TRANSFERRING_ONE_CARBON_GROUPS	26	-0.337325	-1.07579	0.336283	0.504235
TRANSFORMING_GROWTH_FACTOR_BETA_RECEPTOR_SIGNALING_PATHWAY	25	-0.339549	-1.07577	0.361884	0.502819
STRUCTURE_SPECIFIC_DNA_BINDING	38	-0.306199	-1.07539	0.338565	0.502274
ELECTRON_CARRIER_ACTIVITY	57	-0.277976	-1.07287	0.310658	0.506343
BIOPOLYMER_MODIFICATION	430	-0.210781	-1.07203	0.214112	0.506706
NEURITE_DEVELOPMENT	36	-0.305685	-1.07114	0.325527	0.507412
RECEPTOR_SIGNALING_PROTEIN_SERINE_THREONINE_KINASE_ACTIVITY	26	-0.328578	-1.07053	0.339056	0.507258
AROMATIC_COMPOUND_METABOLIC_PROCESS	20	-0.359172	-1.07	0.351812	0.507041
CARBOHYDRATE_BINDING	44	-0.298689	-1.0688	0.348214	0.508499
PHOSPHOLIPASE_ACTIVITY	28	-0.328753	-1.0682	0.346756	0.508346
NITROGEN_COMPOUND_METABOLIC_PROCESS	110	-0.249276	-1.06612	0.325	0.511842
CAMP_MEDIATED_SIGNALING	46	-0.293665	-1.06442	0.350679	0.51421
ANTI_APOPTOSIS	79	-0.257001	-1.06164	0.341518	0.519148
MICROTUBULE_ORGANIZING_CENTER	38	-0.303564	-1.0585	0.372247	0.52522
CELLULAR_MORPHOGENESIS_DURING_DIFFERENTIATION	34	-0.311427	-1.05792	0.378824	0.525062
SMALL_GTPASE_BINDING	22	-0.338849	-1.05719	0.347439	0.525396
RAS_PROTEIN_SIGNAL_TRANSDUCTION	41	-0.298926	-1.05606	0.344978	0.526681
FATTY_ACID_METABOLIC_PROCESS	39	-0.302549	-1.05553	0.348786	0.526538
LEADING_EDGE	29	-0.324081	-1.05492	0.363636	0.526518
NUCLEOBASENUCLEOSIDE_AND_NUCLEOTIDE_METABOLIC_PROCESS	38	-0.302128	-1.04945	0.369863	0.53775
MICROTUBULE_BASED_PROCESS	49	-0.281743	-1.04925	0.364253	0.536692
GENERATION_OF_NEURONS	52	-0.278595	-1.04829	0.359551	0.537447
UDP_GLYCOSYLTRANSFERASE_ACTIVITY	27	-0.327288	-1.04706	0.359375	0.538976
INTEGRAL_TO_ORGANELLE_MEMBRANE	32	-0.310159	-1.04615	0.372917	0.539734
MAGNESIUM_ION_BINDING	40	-0.295943	-1.04584	0.352668	0.539056
ENDOPLASMIC_RETICULUM_PART	55	-0.279497	-1.04198	0.366812	0.546435
GLYCOPROTEIN_BIOSYNTHETIC_PROCESS	56	-0.275512	-1.04113	0.345912	0.546833
NUCLEOTIDE_BINDING	158	-0.22699	-1.03934	0.339759	0.549595
ATP_BINDING	108	-0.23796	-1.03707	0.365909	0.553345
GROWTH_FACTOR_ACTIVITY	40	-0.284319	-1.03557	0.391398	0.555452
POSITIVE_REGULATION_OF_TRANSFERASE_ACTIVITY	51	-0.276047	-1.03515	0.397351	0.554986
PROTEIN_DOMAIN_SPECIFIC_BINDING	40	-0.286742	-1.03059	0.374449	0.564535
GTPASE_BINDING	23	-0.333804	-1.02353	0.409091	0.580361
HYDROLASE_ACTIVITY_ACTING_ON_CARBON_NITROGEN_NOT_PEPTIDEBONDSIN_LINEAR_AMIDES	15	-0.366813	-1.0177	0.428261	0.59319
REGULATION_OF_SECRETION	21	-0.335067	-1.01702	0.417219	0.593359
REGULATION_OF_GROWTH	34	-0.299853	-1.01573	0.439394	0.594997
VIRAL_REPRODUCTIVE_PROCESS	21	-0.335333	-1.01483	0.448578	0.595623
TRANSFERASE_ACTIVITY_TRANSFERRING_PENTOSYL_GROUPS	15	-0.36829	-1.0141	0.465784	0.595889
OXIDOREDUCTASE_ACTIVITY_GO_0016616	40	-0.286558	-1.01338	0.447248	0.596173
PROTEIN_KINASE_CASCADE	193	-0.217673	-1.01338	0.447059	0.594633
PROTEIN_TYROSINE_PHOSPHATASE_ACTIVITY	39	-0.284281	-1.01201	0.415217	0.596498
CHROMATIN_BINDING	23	-0.327727	-1.00982	0.430155	0.600605
RESPONSE_TO_ORGANIC_SUBSTANCE	21	-0.332596	-1.00926	0.431707	0.600431
RESPONSE_TO_DNA_DAMAGE_STIMULUS	104	-0.233308	-1.00922	0.459161	0.599014
CARBON_CARBON_LYASE_ACTIVITY	16	-0.354997	-1.0078	0.432927	0.600926
CELLULAR_MACROMOLECULE_CATABOLIC_PROCESS	68	-0.255886	-1.00692	0.434783	0.601495
INTRINSIC_TO_ORGANELLE_MEMBRANE	33	-0.303244	-1.00634	0.442553	0.601531
APOPTOTIC_NUCLEAR_CHANGES	16	-0.358375	-1.00441	0.454918	0.604565
CELL_PROJECTION_BIOGENESIS	17	-0.354447	-0.995114	0.481876	0.626051
NEGATIVE_REGULATION_OF_CELLULAR_PROCESS	419	-0.197231	-0.993758	0.491979	0.627843
DI___TRI_VALENT_INORGANIC_CATION_TRANSPORT	21	-0.33153	-0.993699	0.463801	0.626378
RUFFLE	19	-0.338542	-0.98353	0.487414	0.649967
ENDOPLASMIC_RETICULUM_MEMBRANE	47	-0.274783	-0.983523	0.455357	0.648353
NEURON_DEVELOPMENT	41	-0.283701	-0.981589	0.488938	0.651428
AMINO_ACID_AND_DERIVATIVE_METABOLIC_PROCESS	72	-0.244055	-0.980811	0.516432	0.651644
OXIDOREDUCTASE_ACTIVITY_ACTING_ON_CH_OH_GROUP_OF_DONORS	44	-0.270638	-0.979676	0.496718	0.652925
POSITIVE_REGULATION_OF_I_KAPPAB_KINASE_NF_KAPPAB_CASCADE	50	-0.262178	-0.975915	0.493182	0.661021
DNA_REPAIR	86	-0.234515	-0.975028	0.498925	0.661683
PROTEIN_COMPLEX_BINDING	42	-0.272133	-0.973448	0.511468	0.664066
ACTIN_CYTOSKELETON	81	-0.236996	-0.972627	0.485194	0.664754
OUTER_MEMBRANE	17	-0.336751	-0.972462	0.487356	0.663546
CARBOHYDRATE_BIOSYNTHETIC_PROCESS	34	-0.288067	-0.971381	0.5	0.664577
LIPASE_ACTIVITY	34	-0.281924	-0.967171	0.491607	0.673657
NUCLEAR_ENVELOPE_ENDOPLASMIC_RETICULUM_NETWORK	53	-0.259529	-0.964722	0.530067	0.678241
DI___TRI_VALENT_INORGANIC_CATION_TRANSMEMBRANE_TRANSPORTER_ACTIVITY	17	-0.334433	-0.96417	0.476596	0.678099
REGULATION_OF_BINDING	31	-0.286079	-0.962312	0.48913	0.68107
NEGATIVE_REGULATION_OF_BIOLOGICAL_PROCESS	440	-0.188106	-0.961112	0.625668	0.682346
RNA_POLYMERASE_II_TRANSCRIPTION_FACTOR_ACTIVITY	115	-0.222963	-0.960932	0.538106	0.68119
G1_S_TRANSITION_OF_MITOTIC_CELL_CYCLE	16	-0.338436	-0.959524	0.502273	0.683001
CELLULAR_PROTEIN_COMPLEX_ASSEMBLY	24	-0.305762	-0.953091	0.508368	0.697963
NEURON_DIFFERENTIATION	50	-0.253926	-0.951732	0.559284	0.699431
REGULATION_OF_SIGNAL_TRANSDUCTION	131	-0.217783	-0.951438	0.554779	0.698552
MONOCARBOXYLIC_ACID_METABOLIC_PROCESS	56	-0.25261	-0.950257	0.552106	0.699704
RHO_PROTEIN_SIGNAL_TRANSDUCTION	26	-0.295764	-0.943582	0.539278	0.714959
POST_TRANSLATIONAL_PROTEIN_MODIFICATION	312	-0.1898	-0.942835	0.655827	0.715049
METALLOPEPTIDASE_ACTIVITY	37	-0.272898	-0.939617	0.554566	0.721235
CELL_DEVELOPMENT	393	-0.184074	-0.93955	0.712435	0.719753
CARBOXYLESTERASE_ACTIVITY	23	-0.301679	-0.937535	0.530892	0.72318
INTRACELLULAR_SIGNALING_CASCADE	433	-0.18337	-0.936767	0.713528	0.723432
G_PROTEIN_SIGNALING_COUPLED_TO_CAMP_NUCLEOTIDE_SECOND_MESSENGER	45	-0.256082	-0.936116	0.568849	0.723349
VIRAL_REPRODUCTION	23	-0.307653	-0.933942	0.554825	0.726856
CYSTEINE_TYPE_PEPTIDASE_ACTIVITY	39	-0.26532	-0.933493	0.568345	0.726223
TUBULIN_BINDING	23	-0.301743	-0.930499	0.566596	0.732073
TRANSFERASE_ACTIVITY_TRANSFERRING_HEXOSYL_GROUPS	56	-0.240893	-0.926204	0.580247	0.741027
PROTEASE_INHIBITOR_ACTIVITY	28	-0.28418	-0.924039	0.595506	0.744611
CALCIUM_ION_BINDING	77	-0.222609	-0.92154	0.622685	0.7491
COFACTOR_METABOLIC_PROCESS	35	-0.265311	-0.920968	0.558758	0.748783
NEGATIVE_REGULATION_OF_PROGRAMMED_CELL_DEATH	102	-0.211844	-0.919871	0.660754	0.749896
ENDOSOME	42	-0.252677	-0.915568	0.60771	0.758786
REGULATION_OF_CELL_GROWTH	28	-0.2755	-0.911354	0.587963	0.767289
NEGATIVE_REGULATION_OF_CATALYTIC_ACTIVITY	49	-0.246812	-0.909452	0.6	0.770065
GROWTH	45	-0.251446	-0.905694	0.605791	0.777215
CHROMOSOME_ORGANIZATION_AND_BIOGENESIS	71	-0.224638	-0.904868	0.65566	0.777564
MICROTUBULE_CYTOSKELETON	86	-0.217889	-0.90278	0.653933	0.780785
DEOXYRIBONUCLEASE_ACTIVITY	19	-0.301524	-0.901317	0.607884	0.782588
NEGATIVE_REGULATION_OF_APOPTOSIS	102	-0.211844	-0.901281	0.655405	0.780886
METHYLTRANSFERASE_ACTIVITY	25	-0.283909	-0.900901	0.609375	0.779954
LIGASE_ACTIVITY	69	-0.22827	-0.899469	0.654428	0.781595
CELL_PROJECTION	68	-0.224403	-0.897183	0.630137	0.785293
NEGATIVE_REGULATION_OF_TRANSFERASE_ACTIVITY	23	-0.292578	-0.893229	0.629139	0.79273
REGULATION_OF_I_KAPPAB_KINASE_NF_KAPPAB_CASCADE	52	-0.231185	-0.89032	0.690141	0.797459
IDENTICAL_PROTEIN_BINDING	207	-0.189605	-0.885491	0.784654	0.806511
RESPONSE_TO_DRUG	19	-0.303618	-0.883973	0.63113	0.808134
POSITIVE_REGULATION_OF_CELL_DIFFERENTIATION	18	-0.305164	-0.880569	0.613483	0.814044
MICROTUBULE_ASSOCIATED_COMPLEX	27	-0.274306	-0.879582	0.645652	0.814526
REGULATION_OF_G_PROTEIN_COUPLED_RECEPTOR_PROTEIN_SIGNALING_PATHWAY	16	-0.314065	-0.87906	0.616034	0.81387
CHROMATIN_REMODELING_COMPLEX	15	-0.316513	-0.878014	0.618844	0.814351
SECRETION	112	-0.206167	-0.87781	0.709251	0.813019
ORGANELLE_OUTER_MEMBRANE	16	-0.313671	-0.877026	0.626305	0.812853
PROTEIN_HOMOOLIGOMERIZATION	17	-0.304925	-0.874449	0.643991	0.816679
TRANSCRIPTION_FACTOR_ACTIVITY	232	-0.181968	-0.868681	0.87799	0.827049
DNA_BINDING	398	-0.170292	-0.863877	0.936548	0.835425
GENERAL_RNA_POLYMERASE_II_TRANSCRIPTION_FACTOR_ACTIVITY	15	-0.317786	-0.86349	0.627155	0.834383
GUANYL_NUCLEOTIDE_EXCHANGE_FACTOR_ACTIVITY	30	-0.261126	-0.863085	0.701559	0.833376
CARBOXYLIC_ACID_TRANSPORT	26	-0.270332	-0.862706	0.686183	0.832331
CELLULAR_COMPONENT_DISASSEMBLY	25	-0.266787	-0.860378	0.656587	0.835288
PROTEASOME_COMPLEX	19	-0.296217	-0.857862	0.668874	0.838704
ORGANIC_ACID_TRANSPORT	27	-0.265468	-0.856469	0.668113	0.839763
PEPTIDASE_ACTIVITY	126	-0.195894	-0.853027	0.811765	0.845083
REGULATION_OF_PROTEIN_KINASE_ACTIVITY	104	-0.201907	-0.851096	0.802273	0.847054
GTP_BINDING	36	-0.245473	-0.850468	0.72967	0.84644
GUANYL_NUCLEOTIDE_BINDING	36	-0.245473	-0.849898	0.702381	0.845748
TRANSFERASE_ACTIVITY_TRANSFERRING_GLYCOSYL_GROUPS	74	-0.210489	-0.846211	0.787946	0.851075
INTEGRIN_BINDING	24	-0.273462	-0.84619	0.693023	0.849304
ESTABLISHMENT_AND_OR_MAINTENANCE_OF_CHROMATIN_ARCHITECTURE	44	-0.232254	-0.845901	0.7103	0.848119
REGULATION_OF_TRANSFERASE_ACTIVITY	106	-0.196285	-0.839565	0.816705	0.858628
REGULATION_OF_KINASE_ACTIVITY	106	-0.196285	-0.83894	0.83913	0.858075
OXIDOREDUCTASE_ACTIVITY_GO_0016705	29	-0.25179	-0.830829	0.744921	0.871397
NEGATIVE_REGULATION_OF_DEVELOPMENTAL_PROCESS	135	-0.186787	-0.826027	0.848684	0.878254
PROTEIN_HOMODIMERIZATION_ACTIVITY	86	-0.198746	-0.823205	0.847639	0.881529
ANTIOXIDANT_ACTIVITY	15	-0.296675	-0.819168	0.720982	0.88641
CELL_CORTEX	24	-0.257109	-0.818476	0.723493	0.885728
SULFUR_METABOLIC_PROCESS	22	-0.261998	-0.81546	0.715909	0.889023
ENZYME_REGULATOR_ACTIVITY	207	-0.170613	-0.814483	0.938967	0.888787
ANATOMICAL_STRUCTURE_FORMATION	41	-0.228443	-0.813752	0.765351	0.888165
LIGASE_ACTIVITY_FORMING_CARBON_NITROGEN_BONDS	48	-0.223517	-0.812412	0.773504	0.888511
POSITIVE_REGULATION_OF_CATALYTIC_ACTIVITY	105	-0.189455	-0.804392	0.881319	0.899739
ENZYME_ACTIVATOR_ACTIVITY	73	-0.197189	-0.804244	0.830588	0.898103
SYNAPSE_ORGANIZATION_AND_BIOGENESIS	19	-0.267853	-0.803959	0.737418	0.8967
PROTEIN_SERINE_THREONINE_KINASE_ACTIVITY	137	-0.179091	-0.801917	0.904535	0.898028
PROTEOLYSIS	133	-0.180393	-0.798744	0.926667	0.90114
SYNAPTOGENESIS	16	-0.284656	-0.797978	0.747277	0.900435
AXON_GUIDANCE	17	-0.277494	-0.794583	0.758065	0.903828
GENERATION_OF_A_SIGNAL_INVOLVED_IN_CELL_CELL_SIGNALING	17	-0.275352	-0.789792	0.772358	0.909007
S_ADENOSYLMETHIONINE_DEPENDENT_METHYLTRANSFERASE_ACTIVITY	15	-0.290299	-0.789654	0.754425	0.9074
NUCLEAR_BODY	23	-0.253581	-0.788203	0.792608	0.907565
PHOSPHOINOSITIDE_MEDIATED_SIGNALING	31	-0.237827	-0.788141	0.82227	0.905841
NUCLEOTIDE_BIOSYNTHETIC_PROCESS	17	-0.265611	-0.781269	0.757384	0.913795
PROTEIN_AMINO_ACID_AUTOPHOSPHORYLATION	20	-0.265532	-0.78112	0.811441	0.912173
NUCLEOTIDE_METABOLIC_PROCESS	29	-0.241212	-0.780729	0.807947	0.910818
PROTEIN_AUTOPROCESSING	21	-0.253888	-0.777645	0.8	0.913311
REGULATION_OF_GENE_EXPRESSION_EPIGENETIC	19	-0.263061	-0.777448	0.759036	0.911795
CHROMATIN	22	-0.256508	-0.770589	0.823789	0.919225
INDUCTION_OF_APOPTOSIS_BY_INTRACELLULAR_SIGNALS	16	-0.269095	-0.767841	0.770701	0.921118
ACTIVATION_OF_PROTEIN_KINASE_ACTIVITY	15	-0.27725	-0.767675	0.752784	0.919509
PROTEIN_DNA_COMPLEX_ASSEMBLY	27	-0.233585	-0.760528	0.822072	0.926814
PROTEIN_PROCESSING	29	-0.230062	-0.755998	0.829268	0.930376
NEGATIVE_REGULATION_OF_CELLULAR_BIOSYNTHETIC_PROCESS	20	-0.253404	-0.75527	0.818182	0.9294
JNK_CASCADE	31	-0.221063	-0.739075	0.885463	0.945967
CELLULAR_CARBOHYDRATE_CATABOLIC_PROCESS	17	-0.253001	-0.733453	0.829522	0.950126
NEGATIVE_REGULATION_OF_CELL_CYCLE	53	-0.193688	-0.732826	0.926714	0.949022
TRANSCRIPTION_INITIATION	17	-0.250097	-0.73163	0.828947	0.948401
NUCLEOBASENUCLEOSIDENUCLEOTIDE_AND_NUCLEIC_ACID_TRANSPORT	17	-0.257122	-0.731549	0.845266	0.946626
INTEGRAL_TO_ENDOPLASMIC_RETICULUM_MEMBRANE	17	-0.254983	-0.730985	0.83547	0.945366
NEGATIVE_REGULATION_OF_BIOSYNTHETIC_PROCESS	21	-0.23949	-0.730289	0.844789	0.944151
ACID_AMINO_ACID_LIGASE_ACTIVITY	40	-0.205993	-0.729211	0.896774	0.94338
REGULATION_OF_INTRACELLULAR_TRANSPORT	17	-0.253586	-0.727044	0.82636	0.94371
INTRINSIC_TO_ENDOPLASMIC_RETICULUM_MEMBRANE	17	-0.254983	-0.727002	0.843137	0.9419
REGULATION_OF_BLOOD_PRESSURE	18	-0.252616	-0.723944	0.881068	0.943076
ENDONUCLEASE_ACTIVITY	20	-0.240138	-0.71939	0.854077	0.94539
CARBOHYDRATE_CATABOLIC_PROCESS	18	-0.246891	-0.712282	0.846491	0.950042
CHROMATIN_MODIFICATION	29	-0.2181	-0.705839	0.868889	0.953711
INORGANIC_ANION_TRANSMEMBRANE_TRANSPORTER_ACTIVITY	16	-0.252382	-0.704631	0.842105	0.95286
CELL_CYCLE_ARREST_GO_0007050	40	-0.191439	-0.681456	0.927765	0.968729
CHROMOSOME_SEGREGATION	17	-0.232253	-0.673567	0.908277	0.972012
COFACTOR_BIOSYNTHETIC_PROCESS	15	-0.232486	-0.659098	0.895616	0.978801
STRESS_ACTIVATED_PROTEIN_KINASE_SIGNALING_PATHWAY	33	-0.191511	-0.646837	0.954128	0.983512
NITROGEN_COMPOUND_BIOSYNTHETIC_PROCESS	19	-0.213937	-0.638606	0.934354	0.985686
CHROMATIN_REMODELING	16	-0.218501	-0.624655	0.939785	0.990004
UBIQUITIN_PROTEIN_LIGASE_ACTIVITY	35	-0.178537	-0.615175	0.981438	0.991922
REGULATION_OF_TRANSPORT	41	-0.171646	-0.611596	0.969298	0.991352
SPHINGOLIPID_METABOLIC_PROCESS	15	-0.220653	-0.611535	0.943662	0.989496
SMALL_CONJUGATING_PROTEIN_LIGASE_ACTIVITY	35	-0.178537	-0.609534	0.98022	0.988384
REGULATION_OF_CYTOSKELETON_ORGANIZATION_AND_BIOGENESIS	15	-0.220205	-0.603491	0.948164	0.988542
SMALL_PROTEIN_CONJUGATING_ENZYME_ACTIVITY	36	-0.172703	-0.601319	0.98568	0.987382
SPECIFIC_RNA_POLYMERASE_II_TRANSCRIPTION_FACTOR_ACTIVITY	21	-0.193348	-0.590356	0.964365	0.98885
PROTEIN_POLYMERIZATION	16	-0.20299	-0.560754	0.963387	0.994116
RNA_CATABOLIC_PROCESS	15	-0.196011	-0.536807	0.967249	0.996456
ATPASE_ACTIVITY_COUPLED_TO_TRANSMEMBRANE_MOVEMENT_OF_IONS	21	-0.173138	-0.525579	0.983645	0.9962
ATPASE_ACTIVITY_COUPLED_TO_TRANSMEMBRANE_MOVEMENT_OF_IONS_PHOSPHORYLATIVE_MECHANISM	19	-0.1707	-0.505505	0.984946	0.996557
HETEROCYCLE_METABOLIC_PROCESS	22	-0.139725	-0.42392	0.995604	0.999237

## Sheet: Enriched in responding
Table S3. Gene Ontology (GO) gene sets enriched in tumors that either responded or did not respond to NAC.
NAME	SIZE	ES	NES	NOM p-val	FDR q-val
IMMUNE_RESPONSE	168	0.565455	2.53745	0	0
IMMUNE_SYSTEM_PROCESS	227	0.52516	2.41897	0	0
POSITIVE_REGULATION_OF_IMMUNE_SYSTEM_PROCESS	39	0.676122	2.35273	0	0
HEMATOPOIETIN_INTERFERON_CLASSD200_DOMAIN_CYTOKINE_RECEPTOR_BINDING	24	0.74873	2.34943	0	0
CYTOKINE_ACTIVITY	89	0.57046	2.32033	0	0
INFLAMMATORY_RESPONSE	94	0.543538	2.22351	0	0.000104514
DEFENSE_RESPONSE	192	0.484311	2.19242	0	0.000183062
REGULATION_OF_IMMUNE_SYSTEM_PROCESS	53	0.592564	2.18475	0	0.000160179
REGULATION_OF_IMMUNE_RESPONSE	26	0.687123	2.15605	0	0.000213238
CHEMOKINE_RECEPTOR_BINDING	35	0.635577	2.15454	0	0.000191914
LYMPHOCYTE_ACTIVATION	45	0.595894	2.14401	0	0.000290094
T_CELL_ACTIVATION	33	0.645585	2.12748	0	0.000425821
CHEMOKINE_ACTIVITY	35	0.635577	2.11952	0	0.000494107
INTERLEUKIN_RECEPTOR_ACTIVITY	16	0.7479	2.1078	0	0.000458814
POSITIVE_REGULATION_OF_IMMUNE_RESPONSE	23	0.694673	2.10639	0	0.000472621
G_PROTEIN_COUPLED_RECEPTOR_BINDING	39	0.609402	2.08163	0	0.000726233
ADAPTIVE_IMMUNE_RESPONSE	22	0.682394	2.06752	0	0.00102845
INTERLEUKIN_BINDING	20	0.705397	2.05602	0	0.00119081
POSITIVE_REGULATION_OF_RESPONSE_TO_STIMULUS	31	0.621774	2.05184	0	0.00126801
POSITIVE_REGULATION_OF_MULTICELLULAR_ORGANISMAL_PROCESS	50	0.567547	2.04249	0	0.00143021
REGULATION_OF_RESPONSE_TO_STIMULUS	44	0.583227	2.03318	0	0.00148386
BEHAVIOR	111	0.476178	2.0246	0	0.00159238
ADAPTIVE_IMMUNE_RESPONSE_GO_0002460	21	0.682436	2.01349	0	0.00175106
RESPONSE_TO_OTHER_ORGANISM	65	0.533223	2.00718	0	0.00189065
LEUKOCYTE_ACTIVATION	52	0.553297	2.00554	0	0.00184097
RESPONSE_TO_BIOTIC_STIMULUS	94	0.479814	1.97784	0	0.00264067
CELL_ACTIVATION	57	0.528677	1.97455	0	0.00259064
LOCOMOTORY_BEHAVIOR	67	0.508201	1.94337	0	0.00359029
RESPONSE_TO_VIRUS	40	0.564376	1.93796	0	0.00372985
POSITIVE_REGULATION_OF_LYMPHOCYTE_ACTIVATION	19	0.674476	1.93488	0.00183486	0.003778
POSITIVE_REGULATION_OF_TRANSLATION	25	0.606597	1.88252	0.00395257	0.00694862
HEMOPOIESIS	45	0.524923	1.86249	0	0.00834263
POSITIVE_REGULATION_OF_T_CELL_ACTIVATION	17	0.660774	1.85986	0	0.00836201
HEMATOPOIETIN_INTERFERON_CLASSD200_DOMAIN_CYTOKINE_RECEPTOR_ACTIVITY	25	0.595246	1.85183	0.00184502	0.00903069
POSITIVE_REGULATION_OF_CELLULAR_PROTEIN_METABOLIC_PROCESS	52	0.506889	1.84717	0	0.00925341
RESPONSE_TO_WOUNDING	143	0.424434	1.84314	0	0.00944381
CELLULAR_DEFENSE_RESPONSE	38	0.537792	1.84175	0	0.00927626
IMMUNE_SYSTEM_DEVELOPMENT	50	0.5104	1.83998	0	0.0092363
HEMOPOIETIC_OR_LYMPHOID_ORGAN_DEVELOPMENT	47	0.519023	1.83723	0.00359066	0.0093468
REGULATION_OF_T_CELL_ACTIVATION	22	0.616156	1.82567	0.00554529	0.010502
CYTOKINE_BINDING	38	0.534433	1.82369	0.00362976	0.0105323
LIPID_RAFT	17	0.641782	1.8082	0	0.0123111
IMMUNE_EFFECTOR_PROCESS	32	0.549794	1.80793	0.00372439	0.012086
FEEDING_BEHAVIOR	19	0.625727	1.79612	0	0.0135131
POSITIVE_REGULATION_OF_PROTEIN_METABOLIC_PROCESS	54	0.494882	1.79365	0.00356506	0.0136655
MULTI_ORGANISM_PROCESS	114	0.432509	1.79196	0	0.0134948
POSITIVE_REGULATION_OF_CYTOKINE_BIOSYNTHETIC_PROCESS	19	0.612865	1.78044	0.00535714	0.0149639
LEUKOCYTE_DIFFERENTIATION	27	0.559838	1.77041	0.00382409	0.0161305
REGULATION_OF_DEFENSE_RESPONSE	17	0.63485	1.76698	0.0037594	0.0163673
G_PROTEIN_COUPLED_RECEPTOR_PROTEIN_SIGNALING_PATHWAY	239	0.379579	1.76577	0	0.0162473
LIGAND_GATED_CHANNEL_ACTIVITY	24	0.585931	1.74839	0.00378788	0.0192059
CYTOKINE_METABOLIC_PROCESS	32	0.521674	1.73863	0.00537634	0.0208698
POSITIVE_REGULATION_OF_PHOSPHATE_METABOLIC_PROCESS	19	0.601494	1.73849	0.00767754	0.0205258
CYTOKINE_BIOSYNTHETIC_PROCESS	32	0.521674	1.7378	0.00739372	0.0203112
REGULATION_OF_LYMPHOCYTE_ACTIVATION	28	0.542095	1.7236	0.00361664	0.0230978
M_PHASE	71	0.450738	1.71469	0	0.0246385
INDUCTION_OF_APOPTOSIS_BY_EXTRACELLULAR_SIGNALS	20	0.588073	1.69266	0.012069	0.0303648
CELL_CYCLE_PHASE	107	0.402137	1.69022	0	0.0304972
POSITIVE_REGULATION_OF_PHOSPHORYLATION	18	0.601571	1.68345	0.0113422	0.0319792
PEPTIDYL_TYROSINE_MODIFICATION	22	0.564086	1.67556	0.0110092	0.034067
PEPTIDYL_TYROSINE_PHOSPHORYLATION	20	0.56575	1.67359	0.0265957	0.0340272
NEUROTRANSMITTER_RECEPTOR_ACTIVITY	43	0.468568	1.66798	0.00176991	0.0351185
NEUROTRANSMITTER_BINDING	46	0.466259	1.65731	0.00570342	0.038129
RECEPTOR_BINDING	269	0.35083	1.6569	0	0.0376428
RESPONSE_TO_EXTERNAL_STIMULUS	230	0.357628	1.65156	0	0.0387852
MITOSIS	50	0.457177	1.64948	0.0088968	0.038871
OXYGEN_BINDING	20	0.570205	1.6482	0.0165746	0.0386961
M_PHASE_OF_MITOTIC_CELL_CYCLE	52	0.446392	1.64518	0.00359066	0.0389985
REGULATION_OF_CYTOKINE_BIOSYNTHETIC_PROCESS	30	0.502262	1.63542	0.00892857	0.0420603
TRANSMEMBRANE_RECEPTOR_ACTIVITY	312	0.338772	1.63511	0	0.0415332
INNATE_IMMUNE_RESPONSE	20	0.556046	1.62303	0.0188324	0.0454131
REGULATION_OF_MITOSIS	26	0.514196	1.62062	0.015873	0.0457305
EXTRACELLULAR_LIGAND_GATED_ION_CHANNEL_ACTIVITY	15	0.593448	1.62038	0.0207547	0.0452019
LYMPHOCYTE_DIFFERENTIATION	21	0.552381	1.61541	0.0206767	0.0466761
CYTOKINE_PRODUCTION	49	0.455616	1.61324	0.00899281	0.0469096
RESPONSE_TO_BACTERIUM	23	0.529197	1.60729	0.00754717	0.0486181
EXCITATORY_EXTRACELLULAR_LIGAND_GATED_ION_CHANNEL_ACTIVITY	15	0.593448	1.60682	0.0328467	0.0481882
CELL_CYCLE_PROCESS	116	0.378253	1.60394	0.005	0.048956
CELL_CELL_SIGNALING	320	0.327071	1.58764	0	0.0553294
HORMONE_METABOLIC_PROCESS	23	0.518131	1.58449	0.0183486	0.0560445
DIGESTION	33	0.482243	1.58271	0.0104167	0.0561065
SUBSTRATE_SPECIFIC_CHANNEL_ACTIVITY	113	0.384283	1.58222	0.00344234	0.0556501
RHODOPSIN_LIKE_RECEPTOR_ACTIVITY	108	0.379338	1.57815	0.00883392	0.0568184
SECONDARY_ACTIVE_TRANSMEMBRANE_TRANSPORTER_ACTIVITY	37	0.467992	1.57685	0.0166359	0.0566906
REGULATION_OF_MULTICELLULAR_ORGANISMAL_PROCESS	115	0.371772	1.56313	0.008726	0.062534
RECEPTOR_ACTIVITY	419	0.315208	1.55797	0	0.0643949
NEUROPEPTIDE_BINDING	20	0.53648	1.55748	0.0482375	0.0639023
EXTRACELLULAR_SPACE	180	0.343945	1.55391	0.00185529	0.0650763
ION_CHANNEL_ACTIVITY	107	0.367943	1.5491	0.00732601	0.0668759
CELLULAR_HOMEOSTASIS	106	0.373078	1.54226	0.00519031	0.0698236
NEUROPEPTIDE_RECEPTOR_ACTIVITY	19	0.546786	1.53748	0.0330882	0.0716162
G_PROTEIN_COUPLED_RECEPTOR_ACTIVITY	145	0.347403	1.52671	0.0088968	0.0768429
CELL_SURFACE_RECEPTOR_LINKED_SIGNAL_TRANSDUCTION_GO_0007166	446	0.309042	1.52653	0	0.076107
HOMEOSTATIC_PROCESS	151	0.348163	1.51897	0.00672269	0.0794586
CELLULAR_CATION_HOMEOSTASIS	80	0.380456	1.51234	0.00551471	0.0827365
CATION_HOMEOSTASIS	83	0.370694	1.49332	0.0202578	0.0941614
MEIOTIC_CELL_CYCLE	23	0.484529	1.49302	0.0509091	0.0933577
ION_HOMEOSTASIS	98	0.364744	1.48394	0.015544	0.0988562
CHEMICAL_HOMEOSTASIS	116	0.357899	1.48058	0.0143885	0.100422
PEPTIDYL_AMINO_ACID_MODIFICATION	36	0.433708	1.47611	0.0512367	0.102665
DEFENSE_RESPONSE_TO_BACTERIUM	18	0.516128	1.4711	0.0504673	0.105234
REGULATION_OF_CYTOKINE_PRODUCTION	17	0.522667	1.47061	0.0595903	0.104545
MONOOXYGENASE_ACTIVITY	25	0.465378	1.4695	0.0580524	0.104405
MITOTIC_CELL_CYCLE	91	0.361576	1.4641	0.0122378	0.107166
GATED_CHANNEL_ACTIVITY	88	0.363718	1.45193	0.0210896	0.115406
ANION_TRANSPORT	23	0.478089	1.44709	0.0615385	0.118195
SYMPORTER_ACTIVITY	23	0.479061	1.43787	0.0755065	0.124889
REGULATION_OF_TRANSLATION	53	0.392536	1.42949	0.0430108	0.130848
SERINE_HYDROLASE_ACTIVITY	33	0.430627	1.4287	0.0681004	0.130338
VOLTAGE_GATED_POTASSIUM_CHANNEL_COMPLEX	32	0.431623	1.42604	0.0578662	0.131725
REPRODUCTIVE_PROCESS	109	0.3396	1.41698	0.0245614	0.138747
SEXUAL_REPRODUCTION	89	0.345807	1.41469	0.0335689	0.139428
CELL_PROLIFERATION_GO_0008283	345	0.290965	1.40618	0.00327869	0.146379
DETECTION_OF_STIMULUS	30	0.432494	1.40238	0.0598911	0.148693
TRANSFERASE_ACTIVITY_TRANSFERRING_SULFUR_CONTAINING_GROUPS	21	0.47442	1.40191	0.0900196	0.147877
RESPONSE_TO_CHEMICAL_STIMULUS	223	0.303311	1.39836	0.0119454	0.149968
SERINE_TYPE_ENDOPEPTIDASE_ACTIVITY	29	0.435501	1.39709	0.0817121	0.149949
SPINDLE	25	0.442066	1.39665	0.0718232	0.149101
POSITIVE_REGULATION_OF_PROTEIN_MODIFICATION_PROCESS	20	0.481181	1.39357	0.101243	0.151165
MONOVALENT_INORGANIC_CATION_TRANSPORT	67	0.364517	1.39352	0.0426288	0.149953
SULFOTRANSFERASE_ACTIVITY	18	0.486847	1.39128	0.0910747	0.150843
SERINE_TYPE_PEPTIDASE_ACTIVITY	32	0.423507	1.38247	0.0604982	0.158164
REGULATION_OF_PHOSPHORYLATION	37	0.406976	1.37194	0.0773585	0.167432
REPRODUCTION	170	0.309976	1.37162	0.013468	0.166473
HUMORAL_IMMUNE_RESPONSE	21	0.453059	1.36901	0.0929368	0.167865
REGULATION_OF_BIOLOGICAL_QUALITY	299	0.2842	1.36108	0.00519031	0.174694
POSITIVE_REGULATION_OF_CELL_PROLIFERATION	100	0.324391	1.36044	0.0456942	0.174024
RECEPTOR_COMPLEX	43	0.392661	1.35594	0.0918728	0.17766
GROWTH_FACTOR_BINDING	26	0.423632	1.35365	0.114082	0.178816
SYNAPTIC_TRANSMISSION	133	0.311512	1.35194	0.0314685	0.179276
SOLUBLE_FRACTION	106	0.319505	1.33951	0.0385289	0.191832
MICROSOME	27	0.412238	1.33374	0.111311	0.196987
HYDROLASE_ACTIVITY_HYDROLYZING_O_GLYCOSYL_COMPOUNDS	29	0.414968	1.33315	0.111913	0.196234
SUGAR_BINDING	24	0.430819	1.33275	0.103512	0.195345
REGULATION_OF_CELLULAR_PROTEIN_METABOLIC_PROCESS	100	0.324931	1.33259	0.0544465	0.194129
CATION_CHANNEL_ACTIVITY	90	0.32725	1.32722	0.057971	0.198937
DNA_RECOMBINATION	35	0.390812	1.31737	0.114695	0.209345
REGULATION_OF_CELL_PROLIFERATION	212	0.288492	1.31315	0.0258621	0.212887
REGULATION_OF_DNA_METABOLIC_PROCESS	31	0.411525	1.31193	0.113346	0.212673
NEUROLOGICAL_SYSTEM_PROCESS	288	0.275072	1.309	0.0254669	0.214882
POTASSIUM_CHANNEL_ACTIVITY	38	0.383854	1.30532	0.11257	0.217778
ION_TRANSPORT	137	0.299057	1.29327	0.0535406	0.232071
VESICULAR_FRACTION	27	0.412238	1.2931	0.128205	0.230694
PEPTIDE_RECEPTOR_ACTIVITY	41	0.368381	1.29214	0.0970018	0.230373
REGULATION_OF_PROTEIN_AMINO_ACID_PHOSPHORYLATION	20	0.446785	1.28867	0.125442	0.233194
PROTEIN_HETERODIMERIZATION_ACTIVITY	50	0.354034	1.28468	0.10989	0.237115
ANION_TRANSMEMBRANE_TRANSPORTER_ACTIVITY	44	0.361844	1.27882	0.131579	0.242946
CATION_TRANSPORT	109	0.30456	1.27399	0.0789474	0.247906
RESPONSE_TO_STRESS	351	0.261928	1.26352	0.026936	0.261399
PROTEIN_KINASE_REGULATOR_ACTIVITY	32	0.378472	1.25921	0.163498	0.265992
METAL_ION_TRANSPORT	88	0.310092	1.24967	0.107639	0.278477
CELL_CYCLE_GO_0007049	194	0.274057	1.24967	0.0629252	0.276649
POSITIVE_REGULATION_OF_CASPASE_ACTIVITY	20	0.427389	1.24863	0.193182	0.276437
DNA_DEPENDENT_DNA_REPLICATION	37	0.361823	1.24291	0.140152	0.283563
G_PROTEIN_SIGNALING_COUPLED_TO_CYCLIC_NUCLEOTIDE_SECOND_MESSENGER	74	0.320934	1.24201	0.116725	0.283079
INTEGRIN_COMPLEX	17	0.447231	1.23277	0.209924	0.295373
NEGATIVE_REGULATION_OF_CELL_PROLIFERATION	109	0.293152	1.23076	0.112478	0.296726
HYDROLASE_ACTIVITY_ACTING_ON_GLYCOSYL_BONDS	35	0.368424	1.21691	0.177982	0.317387
TRANSMISSION_OF_NERVE_IMPULSE	145	0.280665	1.2158	0.0978648	0.31713
POSITIVE_REGULATION_OF_HYDROLASE_ACTIVITY	36	0.362852	1.21502	0.185792	0.31646
VOLTAGE_GATED_POTASSIUM_CHANNEL_ACTIVITY	29	0.383151	1.21436	0.192884	0.315577
AMINE_RECEPTOR_ACTIVITY	32	0.369308	1.20436	0.211091	0.330276
POTASSIUM_ION_TRANSPORT	48	0.334981	1.20374	0.183601	0.329281
SENSORY_PERCEPTION	146	0.273635	1.19807	0.11828	0.337158
REGULATION_OF_PROTEIN_METABOLIC_PROCESS	108	0.286743	1.19487	0.135135	0.340426
CASPASE_ACTIVATION	19	0.409391	1.18854	0.247619	0.349746
KINASE_REGULATOR_ACTIVITY	37	0.354723	1.17982	0.193784	0.363664
ION_TRANSMEMBRANE_TRANSPORTER_ACTIVITY	212	0.257348	1.17491	0.135714	0.37069
REGULATION_OF_PROTEIN_MODIFICATION_PROCESS	30	0.36336	1.17408	0.241966	0.370096
EXCRETION	30	0.363125	1.17268	0.215328	0.370398
CYCLIC_NUCLEOTIDE_MEDIATED_SIGNALING	75	0.30064	1.17043	0.194545	0.372291
SECOND_MESSENGER_MEDIATED_SIGNALING	109	0.278863	1.16926	0.16844	0.372235
CELL_FRACTION	327	0.242385	1.16645	0.103565	0.375196
HYDROLASE_ACTIVITY_ACTING_ON_CARBON_NITROGEN_NOT_PEPTIDEBONDS	35	0.336504	1.14827	0.257944	0.408997
MICROTUBULE_CYTOSKELETON_ORGANIZATION_AND_BIOGENESIS	18	0.399879	1.13919	0.300191	0.42489
MYELOID_CELL_DIFFERENTIATION	19	0.397524	1.13769	0.275362	0.42565
GLUTAMATE_RECEPTOR_ACTIVITY	18	0.399311	1.1353	0.307102	0.428422
CATION_TRANSMEMBRANE_TRANSPORTER_ACTIVITY	165	0.257298	1.12902	0.218412	0.438869
CARBOXYLIC_ACID_TRANSMEMBRANE_TRANSPORTER_ACTIVITY	28	0.352631	1.1283	0.286506	0.437942
AMINE_TRANSMEMBRANE_TRANSPORTER_ACTIVITY	25	0.363101	1.12287	0.302974	0.447069
SYSTEM_PROCESS	428	0.227887	1.12212	0.140962	0.446196
METAL_ION_TRANSMEMBRANE_TRANSPORTER_ACTIVITY	112	0.266097	1.12161	0.238011	0.44486
DETECTION_OF_EXTERNAL_STIMULUS	17	0.40016	1.11624	0.311927	0.453873
ORGANIC_ACID_TRANSMEMBRANE_TRANSPORTER_ACTIVITY	29	0.345185	1.11011	0.309615	0.464783
JAK_STAT_CASCADE	24	0.363915	1.10696	0.317117	0.469032
VOLTAGE_GATED_CATION_CHANNEL_ACTIVITY	54	0.299902	1.10296	0.29434	0.475152
VOLTAGE_GATED_CHANNEL_ACTIVITY	58	0.290937	1.10053	0.305816	0.477728
KINASE_INHIBITOR_ACTIVITY	22	0.363173	1.09835	0.333333	0.480044
MITOTIC_CELL_CYCLE_CHECKPOINT	15	0.412567	1.09787	0.338262	0.478561
LYTIC_VACUOLE	42	0.311388	1.09461	0.312385	0.483244
POSITIVE_REGULATION_OF_BIOLOGICAL_PROCESS	449	0.219905	1.0933	0.20098	0.483595
APOPTOSIS_GO	294	0.224107	1.07973	0.265411	0.511267
SUBSTRATE_SPECIFIC_TRANSMEMBRANE_TRANSPORTER_ACTIVITY	256	0.228094	1.07949	0.254209	0.509142
LYSOSOME	42	0.311388	1.07865	0.326389	0.508414
REGULATION_OF_NEUROTRANSMITTER_LEVELS	15	0.399779	1.07459	0.375712	0.514933
NEGATIVE_REGULATION_OF_GROWTH	24	0.349417	1.07273	0.359551	0.516417
PROTEIN_KINASE_INHIBITOR_ACTIVITY	21	0.359288	1.06977	0.347349	0.520427
DNA_METABOLIC_PROCESS	173	0.239472	1.06806	0.29331	0.521519
CELL_CORTEX_PART	15	0.396503	1.0667	0.366171	0.52202
GAMETE_GENERATION	72	0.269196	1.05899	0.335175	0.537226
PROGRAMMED_CELL_DEATH	294	0.224107	1.05812	0.309402	0.536752
TRANSMEMBRANE_TRANSPORTER_ACTIVITY	282	0.222783	1.05792	0.288274	0.534505
BASOLATERAL_PLASMA_MEMBRANE	20	0.356637	1.05398	0.415493	0.541157
VACUOLE	46	0.295775	1.05363	0.362369	0.539254
REGULATION_OF_APOPTOSIS	235	0.225307	1.05289	0.339012	0.5384
REGULATION_OF_PROGRAMMED_CELL_DEATH	235	0.225307	1.05107	0.337248	0.539957
POSITIVE_REGULATION_OF_SIGNAL_TRANSDUCTION	70	0.271318	1.04058	0.3902	0.561754
PROTEIN_DIMERIZATION_ACTIVITY	125	0.241625	1.03534	0.3875	0.571209
DETECTION_OF_ABIOTIC_STIMULUS	15	0.386292	1.03452	0.409091	0.570529
POSITIVE_REGULATION_OF_DEVELOPMENTAL_PROCESS	149	0.235715	1.03172	0.371237	0.574324
ENDOPEPTIDASE_ACTIVITY	84	0.255321	1.02507	0.384083	0.587731
MICROTUBULE	20	0.347974	1.02287	0.438795	0.590403
ACTIVE_TRANSMEMBRANE_TRANSPORTER_ACTIVITY	93	0.251531	1.01948	0.421818	0.595676
SUBSTRATE_SPECIFIC_TRANSPORTER_ACTIVITY	289	0.214202	1.01925	0.391667	0.593493
FEMALE_PREGNANCY	35	0.304758	1.01579	0.426104	0.598893
INTERPHASE	44	0.289807	1.01531	0.438114	0.597341
REGULATION_OF_CELL_CYCLE	117	0.236928	1.00302	0.44464	0.624256
STEROID_METABOLIC_PROCESS	49	0.276097	0.998852	0.454545	0.631547
POSITIVE_REGULATION_OF_CELLULAR_PROCESS	419	0.200791	0.993799	0.494058	0.641178
AMINE_TRANSPORT	22	0.329828	0.99275	0.465549	0.640943
PHOSPHORYLATION	215	0.21363	0.990093	0.454545	0.644494
HORMONE_ACTIVITY	32	0.306721	0.989054	0.49531	0.644167
REGULATION_OF_DEVELOPMENTAL_PROCESS	300	0.207331	0.988257	0.500797	0.643195
EXOCYTOSIS	16	0.356902	0.988183	0.456989	0.640506
CELL_SURFACE	57	0.264308	0.979599	0.475588	0.658989
DNA_REPLICATION	66	0.251845	0.969284	0.51526	0.681067
NEGATIVE_REGULATION_OF_MULTICELLULAR_ORGANISMAL_PROCESS	23	0.317092	0.96762	0.512727	0.682029
PROTEIN_AMINO_ACID_PHOSPHORYLATION	191	0.213111	0.960932	0.558304	0.69577
ORGAN_MORPHOGENESIS	107	0.232515	0.956938	0.538033	0.702534
APOPTOTIC_PROGRAM	45	0.262852	0.936786	0.57554	0.749379
MEMBRANE_FRACTION	226	0.201556	0.935016	0.639373	0.750477
MESODERM_DEVELOPMENT	16	0.338654	0.934607	0.556757	0.74827
METALLOENDOPEPTIDASE_ACTIVITY	21	0.314914	0.932674	0.558011	0.750007
VASCULATURE_DEVELOPMENT	39	0.270583	0.928864	0.586837	0.756153
PROTEIN_KINASE_BINDING	41	0.263788	0.92683	0.562271	0.758023
REGULATION_OF_HYDROLASE_ACTIVITY	54	0.248434	0.911287	0.612208	0.793239
RHYTHMIC_PROCESS	18	0.316421	0.910817	0.571685	0.791058
DEVELOPMENT_OF_PRIMARY_SEXUAL_CHARACTERISTICS	22	0.305199	0.906508	0.557505	0.798225
RIBONUCLEASE_ACTIVITY	20	0.306905	0.899483	0.575238	0.811688
G_PROTEIN_SIGNALING_COUPLED_TO_IP3_SECOND_MESSENGERPHOSPHOLIPASE_C_ACTIVATING	30	0.278252	0.898309	0.635036	0.811093
CELL_STRUCTURE_DISASSEMBLY_DURING_APOPTOSIS	16	0.321435	0.896849	0.617375	0.811259
CALCIUM_ION_TRANSPORT	18	0.312232	0.888258	0.647163	0.827927
AMINE_BINDING	17	0.321916	0.886995	0.62724	0.827514
REGULATION_OF_CATALYTIC_ACTIVITY	183	0.195819	0.881451	0.769231	0.837136
REGULATION_OF_CELL_ADHESION	28	0.278746	0.879262	0.631858	0.838711
CALMODULIN_BINDING	21	0.289697	0.878053	0.661261	0.838078
PROTEIN_AMINO_ACID_N_LINKED_GLYCOSYLATION	24	0.281205	0.867225	0.647273	0.858512
ISOMERASE_ACTIVITY	25	0.282923	0.864915	0.683824	0.860022
CYSTEINE_TYPE_ENDOPEPTIDASE_ACTIVITY	28	0.269932	0.857788	0.675045	0.872154
RESPONSE_TO_ABIOTIC_STIMULUS	60	0.230435	0.854824	0.714286	0.875002
REGULATION_OF_CELL_DIFFERENTIATION	41	0.246584	0.854501	0.69788	0.872184
POSITIVE_REGULATION_OF_METABOLIC_PROCESS	142	0.196868	0.854058	0.816578	0.86961
POSITIVE_REGULATION_OF_CELLULAR_METABOLIC_PROCESS	137	0.199539	0.853578	0.796262	0.867186
REGULATION_OF_MOLECULAR_FUNCTION	207	0.180499	0.831817	0.914186	0.90747
NEGATIVE_REGULATION_OF_SIGNAL_TRANSDUCTION	24	0.270265	0.831721	0.693015	0.904118
LIPID_CATABOLIC_PROCESS	25	0.267484	0.831109	0.707224	0.901744
PIGMENT_METABOLIC_PROCESS	16	0.301256	0.83057	0.684601	0.899245
REGULATION_OF_TRANSCRIPTION_FACTOR_ACTIVITY	21	0.279075	0.823983	0.697974	0.908182
REGULATION_OF_CYCLIN_DEPENDENT_PROTEIN_KINASE_ACTIVITY	33	0.250181	0.82037	0.746789	0.911297
ANATOMICAL_STRUCTURE_MORPHOGENESIS	260	0.174164	0.816443	0.92953	0.914911
REGULATION_OF_BODY_FLUID_LEVELS	48	0.228083	0.815377	0.777574	0.913308
GLUTAMATE_SIGNALING_PATHWAY	15	0.294058	0.803816	0.740385	0.929413
BLOOD_COAGULATION	39	0.233986	0.803689	0.777366	0.926113
RESPONSE_TO_UV	19	0.283642	0.801535	0.723881	0.926163
CELL_CYCLE_CHECKPOINT_GO_0000075	32	0.242834	0.799182	0.775362	0.926616
NEGATIVE_REGULATION_OF_CELL_DIFFERENTIATION	20	0.267085	0.797671	0.764706	0.925529
ANGIOGENESIS	34	0.233982	0.796019	0.778777	0.924658
NEGATIVE_REGULATION_OF_CELLULAR_PROTEIN_METABOLIC_PROCESS	29	0.247416	0.793515	0.783333	0.925095
RESPONSE_TO_RADIATION	42	0.227265	0.788797	0.814035	0.928935
COAGULATION	40	0.225649	0.782588	0.826568	0.934788
WOUND_HEALING	45	0.2191	0.777048	0.866171	0.93927
HEMOSTASIS	42	0.219322	0.775192	0.827027	0.938455
AMINO_ACID_TRANSMEMBRANE_TRANSPORTER_ACTIVITY	17	0.269708	0.767004	0.806576	0.946197
VIRAL_INFECTIOUS_CYCLE	19	0.261634	0.765715	0.811676	0.944443
LIPID_TRANSPORT	20	0.259386	0.760043	0.805172	0.948253
RESPONSE_TO_LIGHT_STIMULUS	34	0.220477	0.757228	0.879182	0.948378
NEGATIVE_REGULATION_OF_PROTEIN_METABOLIC_PROCESS	30	0.234584	0.753627	0.834545	0.949174
MAINTENANCE_OF_LOCALIZATION	16	0.270968	0.749104	0.789883	0.950969
REGULATION_OF_DNA_BINDING	26	0.235745	0.74162	0.842308	0.956042
REGULATION_OF_ANGIOGENESIS	20	0.254473	0.735429	0.833984	0.959396
CELLULAR_LIPID_CATABOLIC_PROCESS	22	0.241961	0.720221	0.867273	0.971387
G_PROTEIN_SIGNALING_ADENYLATE_CYCLASE_ACTIVATING_PATHWAY	17	0.257059	0.718528	0.842991	0.969581
REGULATION_OF_ANATOMICAL_STRUCTURE_MORPHOGENESIS	15	0.265396	0.713566	0.824627	0.970804
SEQUENCE_SPECIFIC_DNA_BINDING	37	0.212576	0.712908	0.892593	0.968083
CHROMOSOMEPERICENTRIC_REGION	19	0.244911	0.709804	0.860806	0.96741
POSITIVE_REGULATION_OF_CELLULAR_COMPONENT_ORGANIZATION_AND_BIOGENESIS	22	0.235421	0.708587	0.880597	0.965134
PROTEIN_SECRETION	16	0.249473	0.695771	0.885714	0.972376
I_KAPPAB_KINASE_NF_KAPPAB_CASCADE	66	0.184484	0.691878	0.957895	0.971886
KINETOCHORE	16	0.252529	0.678728	0.87594	0.977895
INTERPHASE_OF_MITOTIC_CELL_CYCLE	40	0.195269	0.671064	0.935599	0.979827
CHROMOSOMAL_PART	60	0.177324	0.66051	0.974104	0.983006
PIGMENT_BIOSYNTHETIC_PROCESS	15	0.239897	0.642227	0.93032	0.9895
NEGATIVE_REGULATION_OF_TRANSLATION	15	0.237571	0.63703	0.942748	0.988579
SECONDARY_METABOLIC_PROCESS	22	0.209827	0.634163	0.940741	0.986583
ORGANELLE_LOCALIZATION	17	0.22509	0.62913	0.909926	0.985432
AMINO_ACID_DERIVATIVE_METABOLIC_PROCESS	17	0.224538	0.621695	0.910331	0.985081
EXTRINSIC_TO_MEMBRANE	16	0.223555	0.613663	0.938849	0.984884
ENZYME_INHIBITOR_ACTIVITY	85	0.146529	0.585145	0.993056	0.990652
SYNAPSE	16	0.184651	0.509402	0.977819	1
PATTERN_SPECIFICATION_PROCESS	18	0.169322	0.484522	0.99646	0.99973
NUCLEASE_ACTIVITY	44	0.119761	0.424688	1	0.999125
