# Supplementary material for: Identification of stromal ColXα1 and tumor-infiltrating lymphocytes as putative predictive markers of neoadjuvant therapy in estrogen receptor-positive/HER2-positive breast cancer
Source: BMC Cancer. 2016 Apr 18;16:274. doi: 10.1186/s12885-016-2302-5 (PMC4835834; doi:10.1186/s12885-016-2302-5)
Supplement: Additional file 5: Table S4. — Cancer hallmarks gene sets enriched in positively or negatively correlated Col10A1 expression. (XLSX 17 kb) [file 12885_2016_2302_MOESM5_ESM.xlsx]

## Sheet: TCGA_correlated_with_ColX
Table S4. Cancer hallmark gene sets enriched in positively or negatively correlated with Col10A1 expression. The preranked list of pearson correlation coefficients were evaluated in GSEA.
NAME	SIZE	ES	NES	NOM p-val	FDR q-val
HALLMARK_EPITHELIAL_MESENCHYMAL_TRANSITION	199	0.710224	4.7722	0	0
HALLMARK_OXIDATIVE_PHOSPHORYLATION	198	0.586643	3.96751	0	0
HALLMARK_UV_RESPONSE_DN	143	0.594771	3.90805	0	0
HALLMARK_PROTEIN_SECRETION	96	0.586569	3.45951	0	0
HALLMARK_ADIPOGENESIS	195	0.532923	3.42415	0	0
HALLMARK_TGF_BETA_SIGNALING	54	0.625694	3.2765	0	0
HALLMARK_ANGIOGENESIS	35	0.644915	3.08979	0	0
HALLMARK_MYC_TARGETS_V1	195	0.43726	3.00453	0	0
HALLMARK_APICAL_JUNCTION	199	0.42443	2.91111	0	0
HALLMARK_FATTY_ACID_METABOLISM	158	0.385845	2.55046	0	0
HALLMARK_ANDROGEN_RESPONSE	100	0.409842	2.52563	0	0
HALLMARK_HYPOXIA	199	0.364369	2.49925	0	0
HALLMARK_ESTROGEN_RESPONSE_EARLY	200	0.371085	2.46675	0	0
HALLMARK_COAGULATION	135	0.366196	2.44242	0	0
HALLMARK_MYOGENESIS	198	0.355898	2.4098	0	0
HALLMARK_CHOLESTEROL_HOMEOSTASIS	73	0.416287	2.38351	0	0
HALLMARK_NOTCH_SIGNALING	31	0.49588	2.32558	0	0
HALLMARK_MITOTIC_SPINDLE	198	0.329032	2.30151	0	0
HALLMARK_UNFOLDED_PROTEIN_RESPONSE	110	0.377059	2.27848	0	0
HALLMARK_GLYCOLYSIS	198	0.314649	2.1497	0	0
HALLMARK_ESTROGEN_RESPONSE_LATE	200	0.313705	2.13218	0	0.000480627
HALLMARK_XENOBIOTIC_METABOLISM	197	0.315074	2.12721	0	0.000764634
HALLMARK_HEDGEHOG_SIGNALING	36	0.432943	2.0465	0.00591716	0.000731389
HALLMARK_P53_PATHWAY	197	0.285272	2.0275	0	0.000700914
HALLMARK_DNA_REPAIR	141	0.32117	1.99432	0	0.000672878
HALLMARK_APOPTOSIS	159	0.293378	1.97737	0	0.000646998
HALLMARK_KRAS_SIGNALING_UP	197	0.261968	1.79254	0	0.00122115
HALLMARK_MTORC1_SIGNALING	198	0.25636	1.67916	0	0.00280137
HALLMARK_WNT_BETA_CATENIN_SIGNALING	42	0.31818	1.61617	0	0.00483942
HALLMARK_PEROXISOME	102	0.266081	1.61213	0	0.00535098
HALLMARK_HEME_METABOLISM	194	0.219232	1.46979	0	0.0194003
HALLMARK_IL2_STAT5_SIGNALING	199	0.210909	1.41449	0	0.0303696
HALLMARK_PI3K_AKT_MTOR_SIGNALING	105	0.223852	1.34746	0.0273973	0.0478326
HALLMARK_TNFA_SIGNALING_VIA_NFKB	198	0.192056	1.24809	0	0.0941426
HALLMARK_APICAL_SURFACE	44	0.248354	1.22926	0.144578	0.106309
HALLMARK_REACTIVE_OXIGEN_SPECIES_PATHWAY	46	0.237523	1.19915	0.183544	0.131441
HALLMARK_BILE_ACID_METABOLISM	111	0.190865	1.1596	0.15873	0.174705
HALLMARK_IL6_JAK_STAT3_SIGNALING	87	0.190293	1.09971	0.234694	0.248766
HALLMARK_COMPLEMENT	196	0.153005	1.07546	0.3	0.281979

## Sheet: TCGA_Neg_correlated_with_ColX
NAME	SIZE	ES	NES	NOM p-val	FDR q-val
HALLMARK_ADIPOGENESIS	200	-0.432578	-1.98134	0	0
HALLMARK_BILE_ACID_METABOLISM	112	-0.415341	-1.74853	0	0.00260342
HALLMARK_WNT_BETA_CATENIN_SIGNALING	42	-0.419817	-1.45403	0.042735	0.0775406
HALLMARK_FATTY_ACID_METABOLISM	156	-0.308544	-1.35886	0.0310966	0.142477
HALLMARK_KRAS_SIGNALING_DN	198	-0.290068	-1.32209	0.0186916	0.15607
HALLMARK_HEME_METABOLISM	197	-0.263876	-1.2058	0.094703	0.344416
HALLMARK_PEROXISOME	102	-0.266987	-1.09464	0.276846	0.646357
HALLMARK_XENOBIOTIC_METABOLISM	199	-0.236945	-1.07563	0.292332	0.636784
HALLMARK_P53_PATHWAY	196	-0.233947	-1.06294	0.320189	0.61041
HALLMARK_MYC_TARGETS_V2	58	-0.275633	-1.01973	0.41723	0.700982
HALLMARK_REACTIVE_OXIGEN_SPECIES_PATHWAY	48	-0.275641	-0.981722	0.491525	0.77227
HALLMARK_OXIDATIVE_PHOSPHORYLATION	199	-0.210648	-0.963218	0.574961	0.769842
HALLMARK_DNA_REPAIR	149	-0.213533	-0.935615	0.594958	0.795793
HALLMARK_ESTROGEN_RESPONSE_EARLY	197	-0.201968	-0.923939	0.656442	0.774094
HALLMARK_SPERMATOGENESIS	133	-0.170215	-0.739385	0.970684	1
HALLMARK_INTERFERON_ALPHA_RESPONSE	97	-0.150157	-0.614604	0.996774	1
HALLMARK_ESTROGEN_RESPONSE_LATE	200	-0.133556	-0.604962	1	0.996308

## Sheet: RIH_correlated_with_ColX
NAME	SIZE	ES	NES	NOM p-val	FDR q-val
HALLMARK_EPITHELIAL_MESENCHYMAL_TRANSITION	199	0.710224	4.7722	0	0
HALLMARK_OXIDATIVE_PHOSPHORYLATION	198	0.586643	3.96751	0	0
HALLMARK_UV_RESPONSE_DN	143	0.594771	3.90805	0	0
HALLMARK_PROTEIN_SECRETION	96	0.586569	3.45951	0	0
HALLMARK_ADIPOGENESIS	195	0.532923	3.42415	0	0
HALLMARK_TGF_BETA_SIGNALING	54	0.625694	3.2765	0	0
HALLMARK_ANGIOGENESIS	35	0.644915	3.08979	0	0
HALLMARK_MYC_TARGETS_V1	195	0.43726	3.00453	0	0
HALLMARK_APICAL_JUNCTION	199	0.42443	2.91111	0	0
HALLMARK_FATTY_ACID_METABOLISM	158	0.385845	2.55046	0	0
HALLMARK_ANDROGEN_RESPONSE	100	0.409842	2.52563	0	0
HALLMARK_HYPOXIA	199	0.364369	2.49925	0	0
HALLMARK_ESTROGEN_RESPONSE_EARLY	200	0.371085	2.46675	0	0
HALLMARK_COAGULATION	135	0.366196	2.44242	0	0
HALLMARK_MYOGENESIS	198	0.355898	2.4098	0	0
HALLMARK_CHOLESTEROL_HOMEOSTASIS	73	0.416287	2.38351	0	0
HALLMARK_NOTCH_SIGNALING	31	0.49588	2.32558	0	0
HALLMARK_MITOTIC_SPINDLE	198	0.329032	2.30151	0	0
HALLMARK_UNFOLDED_PROTEIN_RESPONSE	110	0.377059	2.27848	0	0
HALLMARK_GLYCOLYSIS	198	0.314649	2.1497	0	0
HALLMARK_ESTROGEN_RESPONSE_LATE	200	0.313705	2.13218	0	0.000480627
HALLMARK_XENOBIOTIC_METABOLISM	197	0.315074	2.12721	0	0.000764634
HALLMARK_HEDGEHOG_SIGNALING	36	0.432943	2.0465	0.00591716	0.000731389
HALLMARK_P53_PATHWAY	197	0.285272	2.0275	0	0.000700914
HALLMARK_DNA_REPAIR	141	0.32117	1.99432	0	0.000672878
HALLMARK_APOPTOSIS	159	0.293378	1.97737	0	0.000646998
HALLMARK_KRAS_SIGNALING_UP	197	0.261968	1.79254	0	0.00122115
HALLMARK_MTORC1_SIGNALING	198	0.25636	1.67916	0	0.00280137
HALLMARK_WNT_BETA_CATENIN_SIGNALING	42	0.31818	1.61617	0	0.00483942
HALLMARK_PEROXISOME	102	0.266081	1.61213	0	0.00535098
HALLMARK_HEME_METABOLISM	194	0.219232	1.46979	0	0.0194003
HALLMARK_IL2_STAT5_SIGNALING	199	0.210909	1.41449	0	0.0303696
HALLMARK_PI3K_AKT_MTOR_SIGNALING	105	0.223852	1.34746	0.0273973	0.0478326
HALLMARK_TNFA_SIGNALING_VIA_NFKB	198	0.192056	1.24809	0	0.0941426
HALLMARK_APICAL_SURFACE	44	0.248354	1.22926	0.144578	0.106309
HALLMARK_REACTIVE_OXIGEN_SPECIES_PATHWAY	46	0.237523	1.19915	0.183544	0.131441
HALLMARK_BILE_ACID_METABOLISM	111	0.190865	1.1596	0.15873	0.174705
HALLMARK_IL6_JAK_STAT3_SIGNALING	87	0.190293	1.09971	0.234694	0.248766
HALLMARK_COMPLEMENT	196	0.153005	1.07546	0.3	0.281979

## Sheet: RIH_neg_correlated_with_ColX
NAME	SIZE	ES	NES	NOM p-val	FDR q-val
HALLMARK_KRAS_SIGNALING_DN	194	-0.356115	-1.73956	0	0.00419771
HALLMARK_ALLOGRAFT_REJECTION	198	-0.341096	-1.65198	0	0.00875008
HALLMARK_SPERMATOGENESIS	133	-0.325862	-1.50852	0.00958466	0.0311735
HALLMARK_E2F_TARGETS	195	-0.278863	-1.35448	0.0266393	0.115692
HALLMARK_INTERFERON_GAMMA_RESPONSE	196	-0.255449	-1.23166	0.0867769	0.266086
HALLMARK_PANCREAS_BETA_CELLS	40	-0.291805	-1.12819	0.296471	0.465915
HALLMARK_G2M_CHECKPOINT	198	-0.231318	-1.10651	0.27421	0.451288
HALLMARK_INTERFERON_ALPHA_RESPONSE	94	-0.217081	-0.958792	0.544768	0.77838
HALLMARK_INFLAMMATORY_RESPONSE	199	-0.172016	-0.828058	0.838311	0.976957
HALLMARK_UV_RESPONSE_UP	157	-0.124226	-0.585533	0.996849	1
HALLMARK_MYC_TARGETS_V2	56	-0.125302	-0.512504	0.99537	0.998693
